# Supplementary material for: Assessing the reproducibility of high temporal and spatial resolution dynamic contrast-enhanced magnetic resonance imaging in patients with gliomas
Source: Sci Rep. 2021 Dec 1;11:23217. doi: 10.1038/s41598-021-02450-5 (PMC8636480; doi:10.1038/s41598-021-02450-5)
Supplement: Supplementary file 2 — Supplementary Information 2. [file 41598_2021_2450_MOESM2_ESM.xlsx]

## Sheet: DCE parameters
Population
Ktrans	MGMT	Ki-67	IDH1	EGFR	TP53	ATRX	Mean1	Mean2	Mean	1P_1	1P_2	1P	5P_1	5P_2	5P	10P_1	10P_2	10P	25P_1	25P_2	25P	50P_1	50P_2	50P	75P_1	75P_2	75P	90P_1	90P_2	90P	95P_1	95P_2	95P	99P_1	99P_2	99P		Ktrans	MGMT	Ki-67	IDH1	EGFR	TP53	ATRX	Mean1	Mean2	Mean	1P_1	1P_2
4	1	45.43	0	0	0	0	0.0285389	0.0263934	0.0274662	0	0	0	0.00249634	0.00249634	0.00249634	0	0	0	0.00998537	0.00998537	0.00998537	0.0199707	0.0174744	0.0187226	0.0399415	0.0374452	0.0386933	0	0	0	0.079883	0.072394	0.0761385	0	0	0		4	1	45.43	0	0	0	0	0.0162106	0.0117838	0.0139972	0	0
6	0	46.7	0	0	0	0	0.121524	0.122115	0.121819	0	0	0	0	0	0	0	0	0	0.0387635	0.0430706	0.040917	0.0861411	0.0904482	0.0882946	0.163668	0.167975	0.165822	0	0	0	0.318722	0.314415	0.316569	0	0	0		6	0	46.7	0	0	0	0	0.137644	0.139505	0.138574	0	0
7	0	26.88	0	0	1	0	0.0721641	0.0662362	0.0692002	0	0	0	0	0	0	0	0	0	0.0428592	0.0383135	0.0405863	0.0649381	0.0610418	0.06299	0.0922121	0.0876665	0.0899393	0	0	0	0.153903	0.143513	0.148708	0	0	0		7	0	26.88	0	0	1	0	0.150922	0.161007	0.155965	0	0
9	0	75.31	0	0	1	0	0.0611418	0.0536584	0.0574001	0	0	0	0.00851051	0.00638288	0.0074467	0	0	0	0.017021	0.0127658	0.0148934	0.034042	0.0234039	0.028723	0.0893603	0.074467	0.0819136	0	0	0	0.189359	0.189359	0.189359	0	0	0		9	0	75.31	0	0	1	0	0.0459227	0.0451475	0.0455351	0	0
10	1	18	0	0	0	0	0.0551577	0.0637645	0.0594611	0	0	0	0	0	0	0	0	0	0.00808656	0.0161731	0.0121298	0.0323462	0.0444761	0.0384112	0.0768223	0.0849089	0.0808656	0	0	0	0.190034	0.190034	0.190034	0	0	0		10	1	18	0	0	0	0	0.0972765	0.0879936	0.092635	0	0
11	1	58.45	0	1	0	0	0.0699118	0.0770838	0.0734978	0	0	0	0.00925791	0.00925791	0.00925791	0	0	0	0.0324027	0.0370316	0.0347172	0.0555475	0.0601764	0.0578619	0.0833212	0.0925791	0.0879501	0	0	0	0.162013	0.180529	0.171271	0	0	0		11	1	58.45	0	1	0	0	0.0320371	0.0360415	0.0340393	0	0
15	0	76.4	0	0	0	0	0.0730198	0.0729327	0.0729762	0	0	0	0.030584	0.030584	0.030584	0	0	0	0.0509734	0.0509734	0.0509734	0.0679645	0.0679645	0.0679645	0.0883538	0.0883538	0.0883538	0	0	0	0.135929	0.135929	0.135929	0	0	0		15	0	76.4	0	0	0	0	0.142619	0.153464	0.148042	0	0
16	1	84.2	0	0	0	0	0.148106	0.14831	0.148208	0	0	0	0.00990813	0.00660542	0.00825678	0	0	0	0.0627515	0.0594488	0.0611002	0.112292	0.115595	0.113944	0.181649	0.184952	0.1833	0	0	0	0.379812	0.379812	0.379812	0	0	0		16	1	84.2	0	0	0	0	0.114312	0.127325	0.120819	0	0
19	1	68.42	0	0	1	0	0.0541726	0.0559791	0.0550758	0	0	0	0.0151199	0.0151199	0.0151199	0	0	0	0.0251998	0.0251998	0.0251998	0.0403197	0.0453596	0.0428396	0.0705594	0.0755994	0.0730794	0	0	0	0.125999	0.125999	0.125999	0	0	0		19	1	68.42	0	0	1	0	0.0891476	0.0933094	0.0912285	0	0
22	0	45.41	0	1	0	0	0.053419	0.05443	0.0539245	0	0	0	0.0165941	0.019913	0.0182535	0	0	0	0.0298694	0.0331883	0.0315288	0.0464636	0.0464636	0.0464636	0.0630577	0.0663765	0.0647171	0	0	0	0.119478	0.119478	0.119478	0	0	0		22	0	45.41	0	1	0	0	0.0895961	0.0942406	0.0919184	0	0
24	0	29.46	0	0	0	0	0.0994943	0.104412	0.101953	0	0	0	0	0.00287625	0.00143812	0	0	0	0.0287625	0.0402675	0.034515	0.0632775	0.0719062	0.0675918	0.120802	0.132307	0.126555	0	0	0	0.290501	0.296254	0.293377	0	0	0		24	0	29.46	0	0	0	0	0.110077	0.124328	0.117203	0	0
25	0	60.8	0	0	1	1	0.0720661	0.0731978	0.072632	0	0	0	0.00423131	0.00846262	0.00634696	0	0	0	0.0338505	0.0338505	0.0338505	0.055007	0.055007	0.055007	0.0803949	0.0803949	0.0803949	0	0	0	0.152327	0.152327	0.152327	0	0	0		25	0	60.8	0	0	1	1	0.0477457	0.0528655	0.0503056	0	0
27	1	44.22	0	1	0	0	0.0640151	0.0674845	0.0657498	0	0	0	0.0037555	0.0112665	0.007511	0	0	0	0.0262885	0.0337995	0.030044	0.0488215	0.052577	0.0506992	0.0788655	0.082621	0.0807432	0	0	0	0.153975	0.153975	0.153975	0	0	0		27	1	44.22	0	1	0	0	0.0713256	0.0730149	0.0721702	0	0
28	1	30.8	0	1	0	0	0.0660688	0.0625146	0.0642917	0	0	0	0.0166595	0.0124946	0.014577	0	0	0	0.0374838	0.033319	0.0354014	0.0583082	0.0541433	0.0562258	0.0832974	0.0791325	0.081215	0	0	0	0.14577	0.133276	0.139523	0	0	0		28	1	30.8	0	1	0	0	0.0125657	0.0140399	0.0133028	0	0
30	0	64.4	0	0	1	0	0.0882587	0.0873503	0.0878045	0	0	0	0.0196321	0.0157057	0.0176689	0	0	0	0.0510434	0.0510434	0.0510434	0.0785284	0.0746019	0.0765652	0.10994	0.10994	0.10994	0	0	0	0.192394	0.196321	0.194358	0	0	0		30	0	64.4	0	0	1	0	0.0918935	0.0793708	0.0856322	0	0
Ve	MGMT	Ki-67	IDH1	EGFR	TP53	ATRX	Mean1	Mean2	Mean	1P_1	1P_2	1P	5P_1	5P_2	5P	10P_1	10P_2	10P	25P_1	25P_2	25P	50P_1	50P_2	50P	75P_1	75P_2	75P	90P_1	90P_2	90P	95P_1	95P_2	95P	99P_1	99P_2	99P		Ve	MGMT	Ki-67	IDH1	EGFR	TP53	ATRX	Mean1	Mean2	Mean	1P_1	1P_2
4	1	45.43	0	0	0	0	0.369042	0.295607	0.332324	0	0	0	0	0	0	0	0	0	0	0	0	0.047	0.044	0.0455	0.252	0.17	0.211	0.031	0.047	0.039	1.97	1.496	1.733	0.147	0.251	0.199		4	1	45.43	0	0	0	0	0.113346	0.0609433	0.0871445	0	0
6	0	46.7	0	0	0	0	0.495591	0.514903	0.505247	0	0	0	0	0	0	0	0	0	0.151	0.166	0.1585	0.36	0.379	0.3695	0.68	0.7	0.69	0.031	0.047	0.039	1.381	1.406	1.3935	0.147	0.251	0.199		6	0	46.7	0	0	0	0	0.884724	0.84144	0.863082	0	0
7	0	26.88	0	0	1	0	1.04554	0.9932	1.01937	0	0	0	0	0	0	0	0	0	0	0	0	0	0	0	1.521	1.354	1.4375	0.031	0.047	0.039	5	5	5	0.147	0.251	0.199		7	0	26.88	0	0	1	0	0.515649	0.545095	0.530372	0	0
9	0	75.31	0	0	1	0	0.175434	0.154219	0.164827	0	0	0	0.027	0.013	0.02	0	0	0	0.055	0.041	0.048	0.118	0.087	0.1025	0.261	0.235	0.248	0.031	0.047	0.039	0.448	0.428	0.438	0.147	0.251	0.199		9	0	75.31	0	0	1	0	0.309178	0.346369	0.327773	0	0
10	1	18	0	0	0	0	0.272814	0.319609	0.296211	0	0	0	0	0	0	0	0	0	0.017	0.075	0.046	0.125	0.21	0.1675	0.365	0.409	0.387	0.031	0.047	0.039	0.989	1.001	0.995	0.147	0.251	0.199		10	1	18	0	0	0	0	0.555766	0.487071	0.521419	0	0
11	1	58.45	0	1	0	0	0.134316	0.144364	0.13934	0	0	0	0.006	0.012	0.009	0	0	0	0.058	0.071	0.0645	0.115	0.123	0.119	0.18	0.189	0.1845	0.031	0.047	0.039	0.317	0.335	0.326	0.147	0.251	0.199		11	1	58.45	0	1	0	0	0.308815	0.357632	0.333224	0	0
15	0	76.4	0	0	0	0	0.219698	0.206911	0.213305	0	0	0	0.054	0.047	0.0505	0	0	0	0.124	0.115	0.1195	0.182	0.172	0.177	0.263	0.252	0.2575	0.031	0.047	0.039	0.48	0.448	0.464	0.147	0.251	0.199		15	0	76.4	0	0	0	0	0.871081	0.933613	0.902347	0	0
16	1	84.2	0	0	0	0	0.598081	0.608947	0.603514	0	0	0	0.01	0.006	0.008	0	0	0	0.188	0.192	0.19	0.418	0.43	0.424	0.773	0.784	0.7785	0.031	0.047	0.039	1.737	1.769	1.753	0.147	0.251	0.199		16	1	84.2	0	0	0	0	0.983458	1.14252	1.06299	0	0
19	1	68.42	0	0	1	0	0.378473	0.386501	0.382487	0	0	0	0	0	0	0	0	0	0.086	0.087	0.0865	0.194	0.203	0.1985	0.416	0.427	0.4215	0.031	0.047	0.039	1.222	1.259	1.2405	0.147	0.251	0.199		19	1	68.42	0	0	1	0	1.3413	1.38943	1.36536	0	0
22	0	45.41	0	1	0	0	0.139897	0.144059	0.141978	0	0	0	0.017	0.022	0.0195	0	0	0	0.051	0.054	0.0525	0.089	0.092	0.0905	0.14	0.142	0.141	0.031	0.047	0.039	0.304	0.306	0.305	0.147	0.251	0.199		22	0	45.41	0	1	0	0	0.72944	0.758233	0.743837	0	0
24	0	29.46	0	0	0	0	0.241896	0.27099	0.256443	0	0	0	0	0	0	0	0	0	0.071	0.113	0.092	0.178	0.212	0.195	0.333	0.36	0.3465	0.031	0.047	0.039	0.691	0.71	0.7005	0.147	0.251	0.199		24	0	29.46	0	0	0	0	0.638342	0.624892	0.631617	0	0
25	0	60.8	0	0	1	1	0.202725	0.204822	0.203774	0	0	0	0	0.012	0.006	0	0	0	0.08	0.08	0.08	0.168	0.169	0.1685	0.27	0.272	0.271	0.031	0.047	0.039	0.495	0.499	0.497	0.147	0.251	0.199		25	0	60.8	0	0	1	1	0.368783	0.388342	0.378563	0	0
27	1	44.22	0	1	0	0	0.208676	0.240321	0.224499	0	0	0	0.002	0.025	0.0135	0	0	0	0.075	0.116	0.0955	0.174	0.205	0.1895	0.285	0.31	0.2975	0.031	0.047	0.039	0.524	0.545	0.5345	0.147	0.251	0.199		27	1	44.22	0	1	0	0	0.24955	0.254117	0.251834	0	0
28	1	30.8	0	1	0	0	0.179093	0.171502	0.175297	0	0	0	0.022	0.018	0.02	0	0	0	0.077	0.08	0.0785	0.14	0.139	0.1395	0.235	0.221	0.228	0.031	0.047	0.039	0.443	0.417	0.43	0.147	0.251	0.199		28	1	30.8	0	1	0	0	0.134557	0.138885	0.136721	0	0
30	0	64.4	0	0	1	0	0.424007	0.418	0.421003	0	0	0	0.046	0.035	0.0405	0	0	0	0.223	0.214	0.2185	0.363	0.356	0.3595	0.537	0.535	0.536	0.031	0.047	0.039	0.967	0.959	0.963	0.147	0.251	0.199		30	0	64.4	0	0	1	0	1.14143	0.938926	1.04018	0	0
CE #1
Ktrans	MGMT	Ki-67	IDH1	EGFR	TP53	ATRX	Mean1	Mean2	Mean	1P_1	1P_2	1P	5P_1	5P_2	5P	10P_1	10P_2	10P	25P_1	25P_2	25P	50P_1	50P_2	50P	75P_1	75P_2	75P	90P_1	90P_2	90P	95P_1	95P_2	95P	99P_1	99P_2	99P		Ktrans	MGMT	Ki-67	IDH1	EGFR	TP53	ATRX	Mean1	Mean2	Mean	1P_1	1P_2
4	1	45.43	0	0	0	0	0.0221406	0.024761	0.0234508	0	0	0	0	0	0	0	0	0	0.00853652	0.00651101	0.00752376	0.017073	0.019533	0.018303	0.0298778	0.0325551	0.0312164	0	0	0	0.0640239	0.0716211	0.0678225	0	0	0		4	1	45.43	0	0	0	0	0.0313622	0.0354751	0.0334187	0	0
9	0	75.31	0	0	1	0	0.0403688	0.0451063	0.0427375	0	0	0	0	0	0	0	0	0	0.00789715	0.00967439	0.00878577	0.0236915	0.0290232	0.0263573	0.0631772	0.0677207	0.065449	0	0	0	0.126354	0.145116	0.135735	0	0	0		9	0	75.31	0	0	1	0	0.0693695	0.0392285	0.054299	0	0
11	1	58.45	0	1	0	0	0.0262805	0.0260426	0.0261615	0	0	0	0	0	0	0	0	0	0.0101185	0.0089821	0.00955028	0.0202369	0.0209582	0.0205976	0.032885	0.0329344	0.0329097	0	0	0	0.06577	0.0658687	0.0658193	0	0	0		11	1	58.45	0	1	0	0	0.0182573	0.0197737	0.0190155	0	0
19	1	68.42	0	0	1	0	0.0346557	0.030115	0.0323853	0	0	0	0.0105176	0.00708756	0.00880259	0	0	0	0.0140235	0.0141751	0.0140993	0.028047	0.0236252	0.0258361	0.0455764	0.0401629	0.0428696	0	0	0	0.084141	0.0732382	0.0786896	0	0	0		19	1	68.42	0	0	1	0	0.0952174	0.107031	0.101124	0	0
22	0	45.41	0	1	0	0	0.0632687	0.0476672	0.0554679	0	0	0	0.015713	0.0111399	0.0134264	0	0	0	0.0366636	0.0278497	0.0322567	0.0523765	0.0389896	0.0456831	0.0785648	0.0556995	0.0671322	0	0	0	0.141417	0.105829	0.123623	0	0	0		22	0	45.41	0	1	0	0	0.120092	0.0646128	0.0923523	0	0
24	0	29.46	0	0	0	0	0.0181915	0.0221938	0.0201926	0	0	0	0	0	0	0	0	0	0.00572492	0.00700181	0.00636336	0.0126766	0.015504	0.0140903	0.0241264	0.0295076	0.026817	0	0	0	0.052751	0.0640165	0.0583838	0	0	0		24	0	29.46	0	0	0	0	0.124861	0.196535	0.160698	0	0
30	0	64.4	0	0	1	0	0.0452191	0.0371763	0.0411977	0	0	0	0.0092005	0.00683119	0.00801585	0	0	0	0.0276015	0.0204936	0.0240475	0.0414023	0.0318789	0.0366406	0.055203	0.0478184	0.0515107	0	0	0	0.101206	0.0819743	0.0915899	0	0	0		30	0	64.4	0	0	1	0	0.0384088	0.0632499	0.0508294	0	0
Vp	MGMT	Ki-67	IDH1	EGFR	TP53	ATRX	Mean1	Mean2	Mean	1P_1	1P_2	1P	5P_1	5P_2	5P	10P_1	10P_2	10P	25P_1	25P_2	25P	50P_1	50P_2	50P	75P_1	75P_2	75P	90P_1	90P_2	90P	95P_1	95P_2	95P	99P_1	99P_2	99P		Vp	MGMT	Ki-67	IDH1	EGFR	TP53	ATRX	Mean1	Mean2	Mean	1P_1	1P_2
4	1	45.43	0	0	0	0	0.00334446	0.00492446	0.00413446	0.00171978	0.00268883	0.0022043	0	0	0	0.0030956	0.00483989	0.00396774	0.000444106	0.00120845	0.000826276	0.00222053	0.00362534	0.00292293	0.00488517	0.00664645	0.00576581	0.0127264	0.0204351	0.0165807	0.0106585	0.0151056	0.0128821	0.046778	0.0731361	0.059957		4	1	45.43	0	0	0	0	0.0237556	0.0251825	0.0244691	0.00171978	0.00268883
9	0	75.31	0	0	1	0	0.0180542	0.0208244	0.0194393	0.00171978	0.00268883	0.0022043	0.00292519	0.00308336	0.00300427	0.0030956	0.00483989	0.00396774	0.00511908	0.00616672	0.0056429	0.0102382	0.0117168	0.0109775	0.0241328	0.0283669	0.0262499	0.0127264	0.0204351	0.0165807	0.0555785	0.0641339	0.0598562	0.046778	0.0731361	0.059957		9	0	75.31	0	0	1	0	0.0745934	0.0353389	0.0549661	0.00171978	0.00268883
11	1	58.45	0	1	0	0	0.00598169	0.00728476	0.00663323	0.00171978	0.00268883	0.0022043	0.000866779	0.000974828	0.000920803	0.0030956	0.00483989	0.00396774	0.00260034	0.00331441	0.00295738	0.00502732	0.00604393	0.00553563	0.00762766	0.00916338	0.00839552	0.0127264	0.0204351	0.0165807	0.0140418	0.016962	0.0155019	0.046778	0.0731361	0.059957		11	1	58.45	0	1	0	0	0.0404085	0.0404953	0.0404519	0.00171978	0.00268883
19	1	68.42	0	0	1	0	0.0070101	0.00686288	0.00693649	0.00171978	0.00268883	0.0022043	0.000687969	0.000648474	0.000668222	0.0030956	0.00483989	0.00396774	0.00275188	0.00291813	0.00283501	0.00481578	0.00486356	0.00483967	0.00859961	0.00843017	0.00851489	0.0127264	0.0204351	0.0165807	0.0196071	0.01913	0.0193686	0.046778	0.0731361	0.059957		19	1	68.42	0	0	1	0	0.0587529	0.0731916	0.0659722	0.00171978	0.00268883
22	0	45.41	0	1	0	0	0.00608524	0.005449	0.00576712	0.00171978	0.00268883	0.0022043	0.000660204	0.000543325	0.000601764	0.0030956	0.00483989	0.00396774	0.00330102	0.00298829	0.00314465	0.00528163	0.00461826	0.00494995	0.00792245	0.00706322	0.00749284	0.0127264	0.0204351	0.0165807	0.0141944	0.0124965	0.0133454	0.046778	0.0731361	0.059957		22	0	45.41	0	1	0	0	0.162156	0.151604	0.15688	0.00171978	0.00268883
24	0	29.46	0	0	0	0	0.0106718	0.0130633	0.0118675	0.00171978	0.00268883	0.0022043	0	0	0	0.0030956	0.00483989	0.00396774	0.00292278	0.0037827	0.00335274	0.00657627	0.00801042	0.00729334	0.0129699	0.0160208	0.0144953	0.0127264	0.0204351	0.0165807	0.032516	0.0398296	0.0361728	0.046778	0.0731361	0.059957		24	0	29.46	0	0	0	0	0.0666775	0.068854	0.0677657	0.00171978	0.00268883
30	0	64.4	0	0	1	0	0.00962417	0.00633074	0.00797745	0.00171978	0.00268883	0.0022043	0.00246673	0.00155169	0.00200921	0.0030956	0.00483989	0.00396774	0.00567348	0.00379302	0.00473325	0.00838689	0.00551712	0.006952	0.0118403	0.00775844	0.00979938	0.0127264	0.0204351	0.0165807	0.0212139	0.0141376	0.0176757	0.046778	0.0731361	0.059957		30	0	64.4	0	0	1	0	0.000354799	0.00446686	0.00241083	0.00171978	0.00268883
Ve	MGMT	Ki-67	IDH1	EGFR	TP53	ATRX	Mean1	Mean2	Mean	1P_1	1P_2	1P	5P_1	5P_2	5P	10P_1	10P_2	10P	25P_1	25P_2	25P	50P_1	50P_2	50P	75P_1	75P_2	75P	90P_1	90P_2	90P	95P_1	95P_2	95P	99P_1	99P_2	99P		Ve	MGMT	Ki-67	IDH1	EGFR	TP53	ATRX	Mean1	Mean2	Mean	1P_1	1P_2
4	1	45.43	0	0	0	0	0.177578	0.222283	0.19993	0	0	0	0	0	0	0	0	0	0.011	0	0.0055	0.055	0.063	0.059	0.189	0.237	0.213	0.031	0.047	0.039	0.606	0.812	0.709	0.147	0.251	0.199		4	1	45.43	0	0	0	0	0.0582323	0.0630653	0.0606488	0	0
9	0	75.31	0	0	1	0	0.110391	0.127819	0.119105	0	0	0	0	0	0	0	0	0	0.035	0.038	0.0365	0.078	0.088	0.083	0.155	0.175	0.165	0.031	0.047	0.039	0.263	0.298	0.2805	0.147	0.251	0.199		9	0	75.31	0	0	1	0	0.176016	0.15492	0.165468	0	0
11	1	58.45	0	1	0	0	0.0397492	0.0470297	0.0433895	0	0	0	0.001	0.001	0.001	0	0	0	0.017	0.02	0.0185	0.035	0.04	0.0375	0.054	0.063	0.0585	0.031	0.047	0.039	0.095	0.112	0.1035	0.147	0.251	0.199		11	1	58.45	0	1	0	0	0.13089	0.122086	0.126488	0	0
19	1	68.42	0	0	1	0	0.174713	0.223533	0.199123	0	0	0	0	0	0	0	0	0	0.043	0.046	0.0445	0.097	0.106	0.1015	0.195	0.227	0.211	0.031	0.047	0.039	0.476	0.637	0.5565	0.147	0.251	0.199		19	1	68.42	0	0	1	0	0.804775	0.87877	0.841773	0	0
22	0	45.41	0	1	0	0	0.0860821	0.0698327	0.0779574	0	0	0	0.013	0.011	0.012	0	0	0	0.037	0.029	0.033	0.063	0.05	0.0565	0.097	0.078	0.0875	0.031	0.047	0.039	0.205	0.166	0.1855	0.147	0.251	0.199		22	0	45.41	0	1	0	0	0.544962	0.473432	0.509197	0	0
24	0	29.46	0	0	0	0	0.0454329	0.0522702	0.0488515	0	0	0	0	0	0	0	0	0	0.013	0.015	0.014	0.034	0.039	0.0365	0.063	0.072	0.0675	0.031	0.047	0.039	0.129	0.149	0.139	0.147	0.251	0.199		24	0	29.46	0	0	0	0	0.593281	0.510165	0.551723	0	0
30	0	64.4	0	0	1	0	0.173815	0.202954	0.188385	0	0	0	0.02	0.017	0.0185	0	0	0	0.097	0.105	0.101	0.153	0.171	0.162	0.219	0.251	0.235	0.031	0.047	0.039	0.364	0.451	0.4075	0.147	0.251	0.199		30	0	64.4	0	0	1	0	0.539307	0.368321	0.453814	0	0
CE #2
Ktrans	MGMT	Ki-67	IDH1	EGFR	TP53	ATRX	Mean1	Mean2	Mean	1P_1	1P_2	1P	5P_1	5P_2	5P	10P_1	10P_2	10P	25P_1	25P_2	25P	50P_1	50P_2	50P	75P_1	75P_2	75P	90P_1	90P_2	90P	95P_1	95P_2	95P	99P_1	99P_2	99P		Ktrans	MGMT	Ki-67	IDH1	EGFR	TP53	ATRX	Mean1	Mean2	Mean	1P_1	1P_2
4	1	45.43	0	0	0	0	0.0189363	0.0221406	0.0205385	0	0	0	0	0	0	0	0	0	0.00437345	0.00853652	0.00645498	0.0131203	0.017073	0.0150967	0.0262407	0.0298778	0.0280592	0	0	0	0.0568548	0.0640239	0.0604393	0	0	0		4	1	45.43	0	0	0	0	0.0398943	0.0347509	0.0373226	0	0
9	0	75.31	0	0	1	0	0.0404275	0.0449003	0.0426639	0	0	0	0	0	0	0	0	0	0.00808757	0.0091763	0.00863193	0.0242627	0.0275289	0.0258958	0.056613	0.0642341	0.0604235	0	0	0	0.129401	0.137645	0.133523	0	0	0		9	0	75.31	0	0	1	0	0.0475594	0.042394	0.0449767	0	0
11	1	58.45	0	1	0	0	0.0274521	0.0250552	0.0262537	0	0	0	0	0	0	0	0	0	0.00919673	0.00889712	0.00904692	0.021459	0.0207599	0.0211095	0.0337213	0.0326228	0.033172	0	0	0	0.0705082	0.0622798	0.066394	0	0	0		11	1	58.45	0	1	0	0	0.0182573	0.0275871	0.0229222	0	0
19	1	68.42	0	0	1	0	0.0338097	0.030115	0.0319624	0	0	0	0.00884423	0.00708756	0.0079659	0	0	0	0.0154774	0.0141751	0.0148263	0.0265327	0.0236252	0.025079	0.0442212	0.0401629	0.042192	0	0	0	0.0818092	0.0732382	0.0775237	0	0	0		19	1	68.42	0	0	1	0	0.223296	0.12973	0.176513	0	0
22	0	45.41	0	1	0	0	0.0551906	0.065567	0.0603788	0	0	0	0.016558	0.0162109	0.0163845	0	0	0	0.033116	0.0378254	0.0354707	0.0441547	0.0540363	0.0490955	0.066232	0.0810545	0.0736433	0	0	0	0.121425	0.145898	0.133662	0	0	0		22	0	45.41	0	1	0	0	0.120092	0.062528	0.0913099	0	0
24	0	29.46	0	0	0	0	0.0181915	0.0214129	0.0198022	0	0	0	0	0	0	0	0	0	0.00572492	0.00652848	0.0061267	0.0126766	0.0149222	0.0137994	0.0241264	0.0284455	0.026286	0	0	0	0.052751	0.0620206	0.0573858	0	0	0		24	0	29.46	0	0	0	0	0.114482	0.196535	0.155509	0	0
30	0	64.4	0	0	1	0	0.0434082	0.0371763	0.0402922	0	0	0	0.00710262	0.00683119	0.00696691	0	0	0	0.0213079	0.0204936	0.0209007	0.0355131	0.0318789	0.033696	0.056821	0.0478184	0.0523197	0	0	0	0.0994367	0.0819743	0.0907055	0	0	0		30	0	64.4	0	0	1	0	0.0626526	0.0500615	0.0563571	0	0
Vp	MGMT	Ki-67	IDH1	EGFR	TP53	ATRX	Mean1	Mean2	Mean	1P_1	1P_2	1P	5P_1	5P_2	5P	10P_1	10P_2	10P	25P_1	25P_2	25P	50P_1	50P_2	50P	75P_1	75P_2	75P	90P_1	90P_2	90P	95P_1	95P_2	95P	99P_1	99P_2	99P		Vp	MGMT	Ki-67	IDH1	EGFR	TP53	ATRX	Mean1	Mean2	Mean	1P_1	1P_2
4	1	45.43	0	0	0	0	0.00342412	0.00334446	0.00338429	0.00127646	0.00111328	0.00119487	0	0	0	0.00280821	0.00278321	0.00279571	0.000784537	0.000444106	0.000614321	0.00274588	0.00222053	0.0024832	0.00470722	0.00488517	0.00479619	0.0109776	0.0111328	0.0110552	0.010199	0.0106585	0.0104288	0.0380385	0.037295	0.0376667		4	1	45.43	0	0	0	0	0.0263019	0.0254081	0.025855	0.00127646	0.00111328
9	0	75.31	0	0	1	0	0.0180449	0.0210543	0.0195496	0.00127646	0.00111328	0.00119487	0.00284968	0.00278855	0.00281911	0.00280821	0.00278321	0.00279571	0.00498694	0.00627424	0.00563059	0.00997388	0.0118513	0.0109126	0.0242223	0.0285826	0.0264025	0.0109776	0.0111328	0.0110552	0.0555687	0.0648338	0.0602013	0.0380385	0.037295	0.0376667		9	0	75.31	0	0	1	0	0.0507666	0.0328497	0.0418082	0.00127646	0.00111328
11	1	58.45	0	1	0	0	0.00815354	0.00631795	0.00723574	0.00127646	0.00111328	0.00119487	0.0011892	0.000886946	0.00103807	0.00280821	0.00278321	0.00279571	0.0035676	0.00283823	0.00320291	0.00665952	0.00514429	0.00590191	0.0102271	0.00798251	0.00910482	0.0109776	0.0111328	0.0110552	0.0190272	0.0147233	0.0168753	0.0380385	0.037295	0.0376667		11	1	58.45	0	1	0	0	0.0404085	0.037083	0.0387457	0.00127646	0.00111328
19	1	68.42	0	0	1	0	0.00868305	0.00686288	0.00777297	0.00127646	0.00111328	0.00119487	0.000768231	0.000648474	0.000708353	0.00280821	0.00278321	0.00279571	0.00384116	0.00291813	0.00337965	0.00614585	0.00486356	0.0055047	0.0107552	0.00843017	0.0095927	0.0109776	0.0111328	0.0110552	0.0238152	0.01913	0.0214726	0.0380385	0.037295	0.0376667		19	1	68.42	0	0	1	0	0.0973374	0.073261	0.0852992	0.00127646	0.00111328
22	0	45.41	0	1	0	0	0.00547937	0.00541935	0.00544936	0.00127646	0.00111328	0.00119487	0.000586606	0.000647023	0.000616815	0.00280821	0.00278321	0.00279571	0.00293303	0.0029116	0.00292232	0.00469285	0.00452916	0.004611	0.00703927	0.00711725	0.00707826	0.0109776	0.0111328	0.0110552	0.012612	0.012617	0.0126145	0.0380385	0.037295	0.0376667		22	0	45.41	0	1	0	0	0.162156	0.133604	0.14788	0.00127646	0.00111328
24	0	29.46	0	0	0	0	0.0106718	0.0116487	0.0111602	0.00127646	0.00111328	0.00119487	0	0	0	0.00280821	0.00278321	0.00279571	0.00292278	0.00321194	0.00306736	0.00657627	0.00702612	0.00680119	0.0129699	0.014253	0.0136114	0.0109776	0.0111328	0.0110552	0.032516	0.0355321	0.034024	0.0380385	0.037295	0.0376667		24	0	29.46	0	0	0	0	0.0562786	0.068854	0.0625663	0.00127646	0.00111328
30	0	64.4	0	0	1	0	0.0102105	0.00633074	0.00827064	0.00127646	0.00111328	0.00119487	0.00251419	0.00155169	0.00203294	0.00280821	0.00278321	0.00279571	0.00603405	0.00379302	0.00491353	0.00879965	0.00551712	0.00715838	0.0125709	0.00775844	0.0101647	0.0109776	0.0111328	0.0110552	0.0226277	0.0141376	0.0183826	0.0380385	0.037295	0.0376667		30	0	64.4	0	0	1	0	0.00104125	0.000833571	0.000937409	0.00127646	0.00111328
Ve	MGMT	Ki-67	IDH1	EGFR	TP53	ATRX	Mean1	Mean2	Mean	1P_1	1P_2	1P	5P_1	5P_2	5P	10P_1	10P_2	10P	25P_1	25P_2	25P	50P_1	50P_2	50P	75P_1	75P_2	75P	90P_1	90P_2	90P	95P_1	95P_2	95P	99P_1	99P_2	99P		Ve	MGMT	Ki-67	IDH1	EGFR	TP53	ATRX	Mean1	Mean2	Mean	1P_1	1P_2
4	1	45.43	0	0	0	0	0.176307	0.177578	0.176942	0	0	0	0	0	0	0	0.004	0.002	0	0.011	0.0055	0.048	0.055	0.0515	0.182	0.189	0.1855	0.028	0.034	0.031	0.635	0.606	0.6205	0.126	0.12	0.123		4	1	45.43	0	0	0	0	0.0812187	0.0674439	0.0743313	0	0
9	0	75.31	0	0	1	0	0.112867	0.135982	0.124424	0	0	0	0	0	0	0	0.004	0.002	0.035	0.04	0.0375	0.079	0.093	0.086	0.156	0.184	0.17	0.028	0.034	0.031	0.266	0.316	0.291	0.126	0.12	0.123		9	0	75.31	0	0	1	0	0.152063	0.158994	0.155529	0	0
11	1	58.45	0	1	0	0	0.0432106	0.0456018	0.0444062	0	0	0	0	0.001	0.0005	0	0.004	0.002	0.019	0.02	0.0195	0.037	0.039	0.038	0.059	0.061	0.06	0.028	0.034	0.031	0.103	0.108	0.1055	0.126	0.12	0.123		11	1	58.45	0	1	0	0	0.13089	0.135208	0.133049	0	0
19	1	68.42	0	0	1	0	0.154444	0.223533	0.188989	0	0	0	0.002	0	0.001	0	0.004	0.002	0.039	0.046	0.0425	0.087	0.106	0.0965	0.172	0.227	0.1995	0.028	0.034	0.031	0.412	0.637	0.5245	0.126	0.12	0.123		19	1	68.42	0	0	1	0	1.81856	0.8449	1.33173	0	0
22	0	45.41	0	1	0	0	0.080401	0.0848813	0.0826411	0	0	0	0.012	0.013	0.0125	0	0.004	0.002	0.034	0.036	0.035	0.058	0.062	0.06	0.089	0.095	0.092	0.028	0.034	0.031	0.189	0.201	0.195	0.126	0.12	0.123		22	0	45.41	0	1	0	0	0.544962	0.418541	0.481752	0	0
24	0	29.46	0	0	0	0	0.0454329	0.0494652	0.047449	0	0	0	0	0	0	0	0.004	0.002	0.013	0.014	0.0135	0.034	0.037	0.0355	0.063	0.069	0.066	0.028	0.034	0.031	0.129	0.141	0.135	0.126	0.12	0.123		24	0	29.46	0	0	0	0	0.503239	0.510165	0.506702	0	0
30	0	64.4	0	0	1	0	0.171814	0.202954	0.187384	0	0	0	0.018	0.017	0.0175	0	0.004	0.002	0.096	0.105	0.1005	0.152	0.171	0.1615	0.217	0.251	0.234	0.028	0.034	0.031	0.362	0.451	0.4065	0.126	0.12	0.123		30	0	64.4	0	0	1	0	0.555034	0.536136	0.545585	0	0
T2 #1
Ktrans	MGMT	Ki-67	IDH1	EGFR	TP53	ATRX	Mean1	Mean2	Mean	1P_1	1P_2	1P	5P_1	5P_2	5P	10P_1	10P_2	10P	25P_1	25P_2	25P	50P_1	50P_2	50P	75P_1	75P_2	75P	90P_1	90P_2	90P	95P_1	95P_2	95P	99P_1	99P_2	99P		Ktrans	MGMT	Ki-67	IDH1	EGFR	TP53	ATRX	Mean1	Mean2	Mean	1P_1	1P_2
4	1	45.43	0	0	0	0	0.00836393	0.00795275	0.00815834	0	0	0	0	0	0	0	0	0	0	0	0	0.00426826	0	0.00213413	0.00853652	0.00651101	0.00752376	0.0213413	0.019533	0.0204372	0.0341461	0.0325551	0.0333506	0.0640239	0.0716211	0.0678225		4	1	45.43	0	0	0	0	0.00765045	0.00891634	0.00828339	0	0
6	0	46.7	0	0	0	0	0.0116435	0.0145668	0.0131051	0	0	0	0	0	0	0	0	0	0	0	0	0	0	0	0.0111909	0.0140861	0.0126385	0.0363705	0.0462828	0.0413266	0.0587524	0.0744549	0.0666036	0.114707	0.14891	0.131808		6	0	46.7	0	0	0	0	0.0489483	0.0574537	0.053201	0	0
9	0	75.31	0	0	1	0	0.021902	0.0244102	0.0231561	0	0	0	0	0	0	0	0	0	0	0	0	0.00789715	0.00967439	0.00878577	0.0236915	0.0290232	0.0263573	0.0631772	0.0773951	0.0702862	0.0947658	0.106418	0.100592	0.150046	0.164465	0.157255		9	0	75.31	0	0	1	0	0.0356607	0.0206373	0.028149	0	0
10	1	18	0	0	0	0	0.011404	0.00943743	0.0104207	0	0	0	0	0	0	0	0	0	0	0	0	0.00405886	0	0.00202943	0.0121766	0.011657	0.0119168	0.0324709	0.023314	0.0278924	0.0527652	0.0466279	0.0496966	0.125825	0.104913	0.115369		10	1	18	0	0	0	0	0.0351635	0.0353666	0.0352651	0	0
11	1	58.45	0	1	0	0	0.0141338	0.013868	0.0140009	0	0	0	0	0	0	0	0	0	0	0	0	0.00505923	0.00299403	0.00402663	0.0177073	0.0179642	0.0178357	0.0354146	0.0359284	0.0356715	0.0505923	0.0508986	0.0507454	0.123951	0.119761	0.121856		11	1	58.45	0	1	0	0	0.00715846	0.00764004	0.00739925	0	0
13	1	3.4	1	0	1	0	0.00907443	0.0079476	0.00851101	0	0	0	0	0	0	0	0	0	0	0	0	0	0	0	0.00753183	0.00493272	0.00623227	0.0188296	0.0197309	0.0192802	0.0301273	0.0295963	0.0298618	0.128041	0.113452	0.120747		13	1	3.4	1	0	1	0	0.0101393	0.00733708	0.0087382	0	0
17	1	5.8	1	0	1	1	0.00614906	0.0069483	0.00654868	0	0	0	0	0	0	0	0	0	0	0	0	0	0	0	0.00743156	0.00682086	0.00712621	0.0148631	0.0170521	0.0159576	0.0222947	0.0272834	0.0247891	0.0891787	0.105723	0.097451		17	1	5.8	1	0	1	1	0.00862608	0.00999906	0.00931257	0	0
19	1	68.42	0	0	1	0	0.0147493	0.0131427	0.013946	0	0	0	0	0	0	0	0	0	0.00221106	0.00236252	0.00228679	0.00663317	0.00708756	0.00686037	0.0154774	0.0141751	0.0148263	0.039799	0.0354378	0.0376184	0.0574875	0.0519755	0.0547315	0.0994976	0.0850508	0.0922742		19	1	68.42	0	0	1	0	0.0291931	0.0325607	0.0308769	0	0
20	1	4.8	1	0	1	0	0.00253277	0.00207183	0.0023023	0	0	0	0	0	0	0	0	0	0	0	0	0	0	0	0.00182057	0.0016612	0.00174089	0.00364114	0.00332241	0.00348177	0.00728229	0.00664481	0.00696355	0.0455143	0.0398689	0.0426916		20	1	4.8	1	0	1	0	0.00918442	0.00659107	0.00788775	0	0
24	0	29.46	0	0	0	0	0.00410061	0.00498622	0.00454341	0	0	0	0	0	0	0	0	0	0	0	0	0	0	0	0.00286246	0.0035009	0.00318168	0.0130855	0.0160041	0.0145448	0.0228997	0.0280072	0.0254534	0.0490707	0.0600155	0.0545431		24	0	29.46	0	0	0	0	0.0292842	0.0483677	0.038826	0	0
30	0	64.4	0	0	1	0	0.0150122	0.0125189	0.0137656	0	0	0	0	0	0	0	0	0	0	0	0	0.00460025	0.00455413	0.00457719	0.018401	0.0182165	0.0183088	0.0460025	0.036433	0.0412178	0.0598033	0.0478184	0.0538108	0.101206	0.0819743	0.0915899		30	0	64.4	0	0	1	0	0.0119158	0.0189908	0.0154533	0	0
2	1	2.55	1	0	0	0	0.00553748	0.00592945	0.00573347	0	0	0	0	0	0	0	0	0	0	0	0	0.00295285	0.003406	0.00317942	0.0059057	0.00681199	0.00635885	0.0118114	0.013624	0.0127177	0.0236228	0.027248	0.0254354	0.0649627	0.0715259	0.0682443		2	1	2.55	1	0	0	0	0.0056719	0.00663162	0.00615176	0	0
3	1	2.59	1	0	1	0	0.00222662	0.00261007	0.00241835	0	0	0	0	0	0	0	0	0	0	0	0	0	0	0	0.00273312	0.00313925	0.00293619	0.00546624	0.00627851	0.00587237	0.00819935	0.00941776	0.00880856	0.0218649	0.025114	0.0234895		3	1	2.59	1	0	1	0	0.00623098	0.00709689	0.00666394	0	0
8	1	N/A	1	0	0	0	0.00414448	0.0040218	0.00408314	0	0	0	0	0	0	0	0	0	0	0	0	0	0	0	0.00535312	0.00557546	0.00546429	0.0107062	0.0111509	0.0109286	0.0160594	0.0167264	0.0163929	0.0481781	0.0501791	0.0491786		8	1	N/A	1	0	0	0	0.00409309	0.00482832	0.0044607	0	0
18	1	4	1	0	0	0	0.0054057	0.0083103	0.006858	0	0	0	0	0	0	0	0	0	0	0	0	0	0	0	0.00426349	0.00650155	0.00538252	0.0127905	0.0195047	0.0161476	0.0255809	0.0390093	0.0322951	0.0724793	0.123529	0.0980044		18	1	4	1	0	0	0	0.00368785	0.0032812	0.00348453	0	0
Vp	MGMT	Ki-67	IDH1	EGFR	TP53	ATRX	Mean1	Mean2	Mean	1P_1	1P_2	1P	5P_1	5P_2	5P	10P_1	10P_2	10P	25P_1	25P_2	25P	50P_1	50P_2	50P	75P_1	75P_2	75P	90P_1	90P_2	90P	95P_1	95P_2	95P	99P_1	99P_2	99P		Vp	MGMT	Ki-67	IDH1	EGFR	TP53	ATRX	Mean1	Mean2	Mean	1P_1	1P_2
4	1	45.43	0	0	0	0	0.00415016	0.00569922	0.00492469	0	0	0	0	0	0	0	0.000604223	0.000302111	0.00133232	0.00241689	0.0018746	0.00310874	0.00422956	0.00366915	0.00532927	0.00725067	0.00628997	0.00843802	0.0114802	0.00995912	0.0111027	0.0151056	0.0131041	0.0195407	0.0277942	0.0236675		4	1	45.43	0	0	0	0	0.0193983	0.0210216	0.0202099	0	0
6	0	46.7	0	0	0	0	0.00930065	0.0111909	0.0102458	0	0	0	0	0	0	0	0	0	0	0	0	0.0021568	0.00244688	0.00230184	0.0102448	0.0122344	0.0112396	0.0285776	0.0342563	0.0314169	0.045832	0.0550547	0.0504434	0.0819584	0.0972634	0.0896109		6	0	46.7	0	0	0	0	0.00150786	0.000505313	0.00100659	0	0
9	0	75.31	0	0	1	0	0.0105511	0.0121761	0.0113636	0	0	0	0.000731297	0.00123334	0.000982321	0.00219389	0.00246669	0.00233029	0.00292519	0.00370003	0.00331261	0.00511908	0.00616672	0.0056429	0.0102382	0.0117168	0.0109775	0.0277893	0.0326836	0.0302365	0.0424152	0.0487171	0.0455662	0.0716671	0.0826341	0.0771506		9	0	75.31	0	0	1	0	0.0412378	0.019502	0.0303699	0	0
10	1	18	0	0	0	0	0.00331441	0.00287843	0.00309642	0	0	0	0	0	0	0	0	0	0.000573566	0.000477408	0.000525487	0.00200748	0.00190963	0.00195856	0.00401497	0.00334185	0.00367841	0.00745636	0.006445	0.00695068	0.0108978	0.00930945	0.0101036	0.0223691	0.0195737	0.0209714		10	1	18	0	0	0	0	0.0192812	0.0160823	0.0176818	0	0
11	1	58.45	0	1	0	0	0.00388342	0.00468012	0.00428177	0	0	0	0	0	0	0	0	0	0.000866779	0.000974828	0.000920803	0.00190691	0.00233959	0.00212325	0.00468061	0.005654	0.0051673	0.00849444	0.0103332	0.0094138	0.0117882	0.0142325	0.0130103	0.0286037	0.0352888	0.0319462		11	1	58.45	0	1	0	0	0.0231515	0.0235225	0.023337	0	0
13	1	3.4	1	0	1	0	0.00346902	0.00380902	0.00363902	0	0	0	0	0	0	0	0	0	0	0	0	0.00204176	0.00231615	0.00217896	0.00374323	0.0040978	0.00392052	0.00595514	0.00659211	0.00627363	0.00850734	0.00944276	0.00897505	0.0316473	0.0354549	0.0335511		13	1	3.4	1	0	1	0	0.0393313	0.0333001	0.0363157	0	0
17	1	5.8	1	0	1	1	0.00259449	0.00335405	0.00297427	0	0	0	0	0	0	0	0	0	0	0	0	0.00176521	0.00219968	0.00198245	0.00294202	0.00379945	0.00337074	0.00456014	0.00599913	0.00527963	0.00691375	0.00919867	0.00805621	0.0238304	0.0307955	0.027313		17	1	5.8	1	0	1	1	0.02542	0.0216021	0.023511	0	0
19	1	68.42	0	0	1	0	0.00485524	0.00387485	0.00436505	0	0	0	0	0	0	0.000768231	0.000648474	0.000708353	0.00192058	0.00162119	0.00177088	0.00307293	0.0025939	0.00283341	0.0049935	0.00389085	0.00444218	0.0103711	0.00810593	0.00923853	0.0157487	0.0126453	0.014197	0.0307293	0.0249663	0.0278478		19	1	68.42	0	0	1	0	0.0235814	0.029293	0.0264372	0	0
20	1	4.8	1	0	1	0	0.0019387	0.00189215	0.00191543	0	0	0	0	0	0	0	0	0	0.00043284	0.000454261	0.000443551	0.00129852	0.00113565	0.00121709	0.0021642	0.00204418	0.00210419	0.00346272	0.00340696	0.00343484	0.00497766	0.00476975	0.0048737	0.0151494	0.0147635	0.0149565		20	1	4.8	1	0	1	0	0.00811329	0.00739051	0.0077519	0	0
24	0	29.46	0	0	0	0	0.00292778	0.00358728	0.00325753	0	0	0	0	0	0	0	0	0	0.000182674	0.000222512	0.000202593	0.00091337	0.00111256	0.00101296	0.00255744	0.00311516	0.0028363	0.00730696	0.00890047	0.00810371	0.0126045	0.0155758	0.0140902	0.0310546	0.037827	0.0344408		24	0	29.46	0	0	0	0	0.0239049	0.0267443	0.0253246	0	0
30	0	64.4	0	0	1	0	0.00413061	0.00274729	0.00343895	0	0	0	0	0	0	0	0	0	0.000986692	0.00051723	0.000751961	0.00246673	0.0017241	0.00209541	0.00567348	0.00379302	0.00473325	0.0103603	0.00672399	0.00854213	0.013567	0.00896531	0.0112662	0.0231873	0.0155169	0.0193521		30	0	64.4	0	0	1	0	0.000516208	0.00236485	0.00144053	0	0
2	1	2.55	1	0	0	0	0.00343409	0.00369454	0.00356431	0	0	0	0	0	0	0	0	0	0.00118147	0.00127179	0.00122663	0.00177221	0.00190768	0.00183994	0.00275677	0.0029675	0.00286213	0.00531663	0.00572303	0.00551983	0.0098456	0.0103862	0.0101159	0.0342627	0.0368818	0.0355722		2	1	2.55	1	0	0	0	0.0189375	0.0366095	0.0277735	0	0
3	1	2.59	1	0	1	0	0.00122959	0.00130609	0.00126784	0	0	0	0	0	0	0	0	0	0	0	0	0.000889884	0.000967011	0.000928448	0.00160179	0.00174062	0.00167121	0.00249168	0.00251423	0.00250295	0.00320358	0.00348124	0.00334241	0.00783098	0.00831629	0.00807364		3	1	2.59	1	0	1	0	0.0172953	0.0188261	0.0180607	0	0
8	1	N/A	1	0	0	0	0.00245091	0.00256136	0.00250614	0	0	0	0	0	0	0	0	0	0.000657388	0.000822164	0.000739776	0.00164347	0.00191838	0.00178093	0.00262955	0.00274055	0.00268505	0.00427302	0.00438488	0.00432895	0.00624519	0.00630326	0.00627422	0.0170921	0.0183617	0.0177269		8	1	N/A	1	0	0	0	0.00378189	0.00238618	0.00308404	0	0
18	1	4	1	0	0	0	0.0074728	0.011995	0.0097339	0.00171978	0.00268883	0.0022043	0.00275165	0.00430212	0.00352688	0.0030956	0.00483989	0.00396774	0.00412747	0.00645318	0.00529033	0.00515934	0.00860424	0.00688179	0.00756703	0.0123686	0.00996781	0.0127264	0.0204351	0.0165807	0.0189176	0.0301148	0.0245162	0.046778	0.0731361	0.059957		18	1	4	1	0	0	0	0.0183052	0.0399416	0.0291234	0	0
Ve	MGMT	Ki-67	IDH1	EGFR	TP53	ATRX	Mean1	Mean2	Mean	1P_1	1P_2	1P	5P_1	5P_2	5P	10P_1	10P_2	10P	25P_1	25P_2	25P	50P_1	50P_2	50P	75P_1	75P_2	75P	90P_1	90P_2	90P	95P_1	95P_2	95P	99P_1	99P_2	99P		Ve	MGMT	Ki-67	IDH1	EGFR	TP53	ATRX	Mean1	Mean2	Mean	1P_1	1P_2
4	1	45.43	0	0	0	0	0.0261763	0.0328046	0.0294905	0	0	0	0	0	0	0	0	0	0	0	0	0.005	0.005	0.005	0.012	0.014	0.013	0.035	0.043	0.039	0.089	0.113	0.101	0.401	0.523	0.462		4	1	45.43	0	0	0	0	0.0172185	0.0176243	0.0174214	0	0
6	0	46.7	0	0	0	0	0.0369353	0.0333779	0.0351566	0	0	0	0	0	0	0	0	0	0	0	0	0	0	0	0.028	0.027	0.0275	0.113	0.104	0.1085	0.19	0.173	0.1815	0.359	0.317	0.338		6	0	46.7	0	0	0	0	0.272615	0.242722	0.257669	0	0
9	0	75.31	0	0	1	0	0.064347	0.0747316	0.0695393	0	0	0	0	0	0	0	0	0	0.009	0.008	0.0085	0.029	0.032	0.0305	0.078	0.089	0.0835	0.169	0.191	0.18	0.215	0.243	0.229	0.361	0.426	0.3935		9	0	75.31	0	0	1	0	0.0997735	0.0869521	0.0933628	0	0
10	1	18	0	0	0	0	0.0308113	0.0333877	0.0320995	0	0	0	0	0	0	0	0	0	0	0	0	0.003	0.003	0.003	0.022	0.023	0.0225	0.093	0.099	0.096	0.158	0.168	0.163	0.33	0.359	0.3445		10	1	18	0	0	0	0	0.109395	0.131571	0.120483	0	0
11	1	58.45	0	1	0	0	0.0204818	0.0243021	0.0223919	0	0	0	0	0	0	0	0	0	0	0	0	0.006	0.007	0.0065	0.027	0.032	0.0295	0.055	0.064	0.0595	0.076	0.09	0.083	0.148	0.175	0.1615		11	1	58.45	0	1	0	0	0.0556602	0.0528748	0.0542675	0	0
13	1	3.4	1	0	1	0	0.00905055	0.00950691	0.00927873	0	0	0	0	0	0	0	0	0	0	0	0	0	0	0	0.008	0.008	0.008	0.021	0.023	0.022	0.037	0.038	0.0375	0.126	0.131	0.1285		13	1	3.4	1	0	1	0	0.0371478	0.0332159	0.0351819	0	0
17	1	5.8	1	0	1	1	0.00709811	0.00774641	0.00742226	0	0	0	0	0	0	0	0	0	0	0	0	0.001	0	0.0005	0.007	0.007	0.007	0.018	0.018	0.018	0.03	0.032	0.031	0.091	0.094	0.0925		17	1	5.8	1	0	1	1	0.0183194	0.0221559	0.0202377	0	0
19	1	68.42	0	0	1	0	0.0563556	0.0822983	0.0693269	0	0	0	0	0	0	0	0	0	0.004	0.005	0.0045	0.011	0.014	0.0125	0.041	0.051	0.046	0.149	0.193	0.171	0.228	0.323	0.2755	0.532	0.965	0.7485		19	1	68.42	0	0	1	0	0.237487	0.259625	0.248556	0	0
20	1	4.8	1	0	1	0	0.0109177	0.00819999	0.00955884	0	0	0	0	0	0	0	0	0	0	0	0	0	0	0	0.007	0.005	0.006	0.019	0.014	0.0165	0.043	0.033	0.038	0.13	0.097	0.1135		20	1	4.8	1	0	1	0	0.0149383	0.0104144	0.0126764	0	0
24	0	29.46	0	0	0	0	0.00964691	0.0107883	0.0102176	0	0	0	0	0	0	0	0	0	0	0	0	0	0	0	0.003	0.004	0.0035	0.033	0.038	0.0355	0.059	0.067	0.063	0.121	0.138	0.1295		24	0	29.46	0	0	0	0	0.143636	0.121351	0.132493	0	0
30	0	64.4	0	0	1	0	0.0533419	0.0619341	0.057638	0	0	0	0	0	0	0	0	0	0	0	0	0.008	0.008	0.008	0.07	0.075	0.0725	0.172	0.195	0.1835	0.231	0.27	0.2505	0.384	0.484	0.434		30	0	64.4	0	0	1	0	0.136224	0.0978308	0.117027	0	0
2	1	2.55	1	0	0	0	0.0100101	0.010257	0.0101335	0	0	0	0	0	0	0	0	0	0	0	0	0.002	0.0025	0.00225	0.007	0.008	0.0075	0.024	0.026	0.025	0.047	0.051	0.049	0.097	0.105	0.101		2	1	2.55	1	0	0	0	0.0155422	0.0184473	0.0169948	0	0
3	1	2.59	1	0	1	0	0.00416516	0.00455365	0.0043594	0	0	0	0	0	0	0	0	0	0	0	0	0	0.001	0.0005	0.004	0.005	0.0045	0.01	0.011	0.0105	0.016	0.017	0.0165	0.043	0.045	0.044		3	1	2.59	1	0	1	0	0.0154973	0.0167563	0.0161268	0	0
8	1	N/A	1	0	0	0	0.0057786	0.00543589	0.00560724	0	0	0	0	0	0	0	0	0	0	0	0	0.001	0	0.0005	0.005	0.005	0.005	0.013	0.012	0.0125	0.021	0.021	0.021	0.075	0.072	0.0735		8	1	N/A	1	0	0	0	0.0118351	0.0132109	0.012523	0	0
18	1	4	1	0	0	0	0.018287	0.0262873	0.0222871	0	0	0	0	0	0	0	0	0	0.002	0	0.001	0.006	0.008	0.007	0.013	0.018	0.0155	0.031	0.047	0.039	0.052	0.08	0.066	0.147	0.251	0.199		18	1	4	1	0	0	0	0.0079979	0.0112767	0.00963731	0	0
T2 #2
Ktrans	MGMT	Ki-67	IDH1	EGFR	TP53	ATRX	Mean1	Mean2	Mean	1P_1	1P_2	1P	5P_1	5P_2	5P	10P_1	10P_2	10P	25P_1	25P_2	25P	50P_1	50P_2	50P	75P_1	75P_2	75P	90P_1	90P_2	90P	95P_1	95P_2	95P	99P_1	99P_2	99P		Ktrans	MGMT	Ki-67	IDH1	EGFR	TP53	ATRX	Mean1	Mean2	Mean	1P_1	1P_2
4	1	45.43	0	0	0	0	0.0067194	0.00836393	0.00754166	0	0	0	0	0	0	0	0	0	0	0	0	0.00437345	0.00426826	0.00432085	0.00874689	0.00853652	0.0086417	0.0174938	0.0213413	0.0194175	0.0262407	0.0341461	0.0301934	0.0568548	0.0640239	0.0604393		4	1	45.43	0	0	0	0	0.0120769	0.00921457	0.0106457	0	0
6	0	46.7	0	0	0	0	0.0115042	0.0142332	0.0128687	0	0	0	0	0	0	0	0	0	0	0	0	0	0	0	0.010905	0.0141905	0.0125478	0.0354413	0.0445987	0.04002	0.0599777	0.0729797	0.0664787	0.114503	0.143932	0.129217		6	0	46.7	0	0	0	0	0.0489483	0.0574537	0.053201	0	0
9	0	75.31	0	0	1	0	0.0219357	0.0243523	0.023144	0	0	0	0	0	0	0	0	0	0	0	0	0.00808757	0.0091763	0.00863193	0.0242627	0.0275289	0.0258958	0.0647005	0.0734104	0.0690555	0.0970508	0.110116	0.103583	0.145576	0.165173	0.155375		9	0	75.31	0	0	1	0	0.0247753	0.0223119	0.0235436	0	0
10	1	18	0	0	0	0	0.011404	0.00943743	0.0104207	0	0	0	0	0	0	0	0	0	0	0	0	0.00405886	0	0.00202943	0.0121766	0.011657	0.0119168	0.0324709	0.023314	0.0278924	0.0527652	0.0466279	0.0496966	0.125825	0.104913	0.115369		10	1	18	0	0	0	0	0.0483102	0.028581	0.0384456	0	0
11	1	58.45	0	1	0	0	0.0144414	0.0134047	0.0139231	0	0	0	0	0	0	0	0	0	0	0	0	0.00306558	0.00296571	0.00301564	0.0183935	0.0177942	0.0180938	0.0367869	0.0326228	0.0347048	0.0521148	0.050417	0.0512659	0.125689	0.115663	0.120676		11	1	58.45	0	1	0	0	0.00715846	0.0111103	0.00913437	0	0
13	1	3.4	1	0	1	0	0.00907443	0.0079476	0.00851101	0	0	0	0	0	0	0	0	0	0	0	0	0	0	0	0.00753183	0.00493272	0.00623227	0.0188296	0.0197309	0.0192802	0.0301273	0.0295963	0.0298618	0.128041	0.113452	0.120747		13	1	3.4	1	0	1	0	0.00727389	0.00198839	0.00463114	0	0
17	1	5.8	1	0	1	1	0.00524604	0.0062074	0.00572672	0	0	0	0	0	0	0	0	0	0	0	0	0	0.00287031	0.00143516	0.00394115	0.00574062	0.00484089	0.0118235	0.0143516	0.0130875	0.0197058	0.0229625	0.0213341	0.0748819	0.083239	0.0790605		17	1	5.8	1	0	1	1	0.0119801	0.0116603	0.0118202	0	0
19	1	68.42	0	0	1	0	0.0154055	0.0131427	0.0142741	0	0	0	0	0	0	0	0	0	0.00350587	0.00236252	0.0029342	0.00701175	0.00708756	0.00704966	0.0175294	0.0141751	0.0158522	0.0420705	0.0354378	0.0387542	0.0595999	0.0519755	0.0557877	0.10167	0.0850508	0.0933606		19	1	68.42	0	0	1	0	0.0702564	0.0397092	0.0549828	0	0
20	1	4.8	1	0	1	0	0.00253277	0.00207183	0.0023023	0	0	0	0	0	0	0	0	0	0	0	0	0	0	0	0.00182057	0.0016612	0.00174089	0.00364114	0.00332241	0.00348177	0.00728229	0.00664481	0.00696355	0.0455143	0.0398689	0.0426916		20	1	4.8	1	0	1	0	0.00374434	0.00647764	0.00511099	0	0
24	0	29.46	0	0	0	0	0.00410061	0.0048516	0.0044761	0	0	0	0	0	0	0	0	0	0	0	0	0	0	0	0.00286246	0.00326424	0.00306335	0.0130855	0.0153886	0.014237	0.0228997	0.0265803	0.02474	0.0490707	0.0578237	0.0534472		24	0	29.46	0	0	0	0	0.0271995	0.0483677	0.0377836	0	0
30	0	64.4	0	0	1	0	0.0142354	0.0125189	0.0133771	0	0	0	0	0	0	0	0	0	0	0	0	0.00710262	0.00455413	0.00582838	0.0213079	0.0182165	0.0197622	0.0426157	0.036433	0.0395244	0.056821	0.0478184	0.0523197	0.0923341	0.0819743	0.0871542		30	0	64.4	0	0	1	0	0.0192268	0.0154125	0.0173197	0	0
2	1	2.55	1	0	0	0	0.00605943	0.00439504	0.00522724	0	0	0	0	0	0	0	0	0	0	0	0	0.00302742	0	0.00151371	0.00605484	0.003438	0.00474642	0.0121097	0.010314	0.0112118	0.0272468	0.020628	0.0239374	0.0726581	0.055008	0.063833		2	1	2.55	1	0	0	0	0.0056719	0.00379863	0.00473526	0	0
3	1	2.59	1	0	1	0	0.00271803	0.00222662	0.00247232	0	0	0	0	0	0	0	0	0	0	0	0	0	0	0	0.00315917	0.00273312	0.00294614	0.00631834	0.00546624	0.00589229	0.00947751	0.00819935	0.00883843	0.0284325	0.0218649	0.0251487		3	1	2.59	1	0	1	0	0.00704721	0.00507862	0.00606291	0	0
8	1	N/A	1	0	0	0	0.00360052	0.00460788	0.0041042	0	0	0	0	0	0	0	0	0	0	0	0	0	0	0	0.00621667	0.00578071	0.00599869	0.00621667	0.0115614	0.00888905	0.0124333	0.0173421	0.0148877	0.0435167	0.0578071	0.0506619		8	1	N/A	1	0	0	0	0.00409309	0.00576381	0.00492845	0	0
18	1	4	1	0	0	0	0.00636932	0.0120745	0.00922193	0	0	0	0	0	0	0	0	0	0	0.00603821	0.00301911	0.00394614	0.00603821	0.00499218	0.00394614	0.0120764	0.00801128	0.0118384	0.0241528	0.0179956	0.027623	0.0483057	0.0379643	0.0828689	0.126802	0.104836		18	1	4	1	0	0	0	0.00555047	0.00264682	0.00409865	0	0
Vp	MGMT	Ki-67	IDH1	EGFR	TP53	ATRX	Mean1	Mean2	Mean	1P_1	1P_2	1P	5P_1	5P_2	5P	10P_1	10P_2	10P	25P_1	25P_2	25P	50P_1	50P_2	50P	75P_1	75P_2	75P	90P_1	90P_2	90P	95P_1	95P_2	95P	99P_1	99P_2	99P		Vp	MGMT	Ki-67	IDH1	EGFR	TP53	ATRX	Mean1	Mean2	Mean	1P_1	1P_2
4	1	45.43	0	0	0	0	0.00395482	0.00415016	0.00405249	0	0	0	0	0	0	0.000392268	0	0.000196134	0.00156907	0.00133232	0.0014507	0.00313815	0.00310874	0.00312345	0.00509949	0.00532927	0.00521438	0.00784537	0.00843802	0.00814169	0.0105912	0.0111027	0.010847	0.0188289	0.0195407	0.0191848		4	1	45.43	0	0	0	0	0.0219789	0.0209788	0.0214788	0	0
6	0	46.7	0	0	0	0	0.00913759	0.011224	0.0101808	0	0	0	0	0	0	0	0	0	0	0	0	0.00166246	0.0024408	0.00205163	0.00997474	0.0128142	0.0113945	0.0282618	0.0347815	0.0315216	0.0454405	0.0549181	0.0501793	0.0803521	0.0976322	0.0889921		6	0	46.7	0	0	0	0	0.00150786	0.000505313	0.00100659	0	0
9	0	75.31	0	0	1	0	0.0105459	0.0123007	0.0114233	0	0	0	0.00071242	0.00139428	0.00105335	0.00213726	0.00209141	0.00211434	0.00284968	0.00348569	0.00316768	0.00498694	0.00627424	0.00563059	0.00997388	0.0118513	0.0109126	0.0277844	0.0327655	0.0302749	0.0420328	0.0494968	0.0457648	0.0719544	0.0836565	0.0778055		9	0	75.31	0	0	1	0	0.0280278	0.0181531	0.0230905	0	0
10	1	18	0	0	0	0	0.00331441	0.00287843	0.00309642	0	0	0	0	0	0	0	0	0	0.000573566	0.000477408	0.000525487	0.00200748	0.00190963	0.00195856	0.00401497	0.00334185	0.00367841	0.00745636	0.006445	0.00695068	0.0108978	0.00930945	0.0101036	0.0223691	0.0195737	0.0209714		10	1	18	0	0	0	0	0.0208132	0.0142977	0.0175554	0	0
11	1	58.45	0	1	0	0	0.00526688	0.00408203	0.00467446	0	0	0	0	0	0	0	0	0	0.0011892	0.000886946	0.00103807	0.00261624	0.00195128	0.00228376	0.00642168	0.0049669	0.00569429	0.0114163	0.00886946	0.0101429	0.0159353	0.0122399	0.0140876	0.0397193	0.0308657	0.0352925		11	1	58.45	0	1	0	0	0.0231515	0.02236	0.0227558	0	0
13	1	3.4	1	0	1	0	0.00346902	0.00380902	0.00363902	0	0	0	0	0	0	0	0	0	0	0	0	0.00204176	0.00231615	0.00217896	0.00374323	0.0040978	0.00392052	0.00595514	0.00659211	0.00627363	0.00850734	0.00944276	0.00897505	0.0316473	0.0354549	0.0335511		13	1	3.4	1	0	1	0	0.0349897	0.0153454	0.0251675	0	0
17	1	5.8	1	0	1	1	0.00205527	0.0018665	0.00196088	0	0	0	0	0	0	0	0	0	0	0	0	0.00128708	0.00122562	0.00125635	0.00222314	0.00211698	0.00217006	0.00362723	0.00334259	0.00348491	0.00549934	0.00501389	0.00525662	0.0188382	0.0170472	0.0179427		17	1	5.8	1	0	1	1	0.0137782	0.020454	0.0171161	0	0
19	1	68.42	0	0	1	0	0.00398475	0.00387485	0.0039298	0	0	0	0	0	0	0.000687969	0.000648474	0.000668222	0.00137594	0.00162119	0.00149856	0.00240789	0.0025939	0.00250089	0.00412781	0.00389085	0.00400933	0.00825563	0.00810593	0.00818078	0.0127274	0.0126453	0.0126863	0.0257988	0.0249663	0.0253825		19	1	68.42	0	0	1	0	0.040564	0.0300628	0.0353134	0	0
20	1	4.8	1	0	1	0	0.0019387	0.00189215	0.00191543	0	0	0	0	0	0	0	0	0	0.00043284	0.000454261	0.000443551	0.00129852	0.00113565	0.00121709	0.0021642	0.00204418	0.00210419	0.00346272	0.00340696	0.00343484	0.00497766	0.00476975	0.0048737	0.0151494	0.0147635	0.0149565		20	1	4.8	1	0	1	0	0.00860884	0.0075429	0.00807587	0	0
24	0	29.46	0	0	0	0	0.00292778	0.00320584	0.00306681	0	0	0	0	0	0	0	0	0	0.000182674	0.000200746	0.00019171	0.00091337	0.00100373	0.000958551	0.00255744	0.00281045	0.00268394	0.00730696	0.00802985	0.0076684	0.0126045	0.0138515	0.013228	0.0310546	0.0337254	0.03239		24	0	29.46	0	0	0	0	0.0203458	0.0267443	0.0235451	0	0
30	0	64.4	0	0	1	0	0.00434769	0.00274729	0.00354749	0	0	0	0	0	0	0	0	0	0.00100567	0.00051723	0.000761452	0.00251419	0.0017241	0.00211914	0.00603405	0.00379302	0.00491353	0.010811	0.00672399	0.00876749	0.0143309	0.00896531	0.0116481	0.0243876	0.0155169	0.0199522		30	0	64.4	0	0	1	0	0.0011603	0.000878512	0.00101941	0	0
2	1	2.55	1	0	0	0	0.00339339	0.00360077	0.00349708	0	0	0	0	0	0	0	0	0	0.00117185	0.00124247	0.00120716	0.00175778	0.00186371	0.00181074	0.00273432	0.0028991	0.00281671	0.00527333	0.00559112	0.00543223	0.00957012	0.0107681	0.0101691	0.0337884	0.0364459	0.0351171		2	1	2.55	1	0	0	0	0.0189375	0.0191711	0.0190543	0	0
3	1	2.59	1	0	1	0	0.00151559	0.00122959	0.00137259	0	0	0	0	0	0	0	0	0	0	0	0	0.00105759	0.000889884	0.000973736	0.00190366	0.00160179	0.00175272	0.00296124	0.00249168	0.00272646	0.00401883	0.00320358	0.00361121	0.0097298	0.00783098	0.00878039		3	1	2.59	1	0	1	0	0.0062798	0.00893621	0.00760801	0	0
8	1	N/A	1	0	0	0	0.00265383	0.00281892	0.00273637	0	0	0	0	0	0	0	0	0	0.000782037	0.000917259	0.000849648	0.00195509	0.00214027	0.00204768	0.00312815	0.00305753	0.00309284	0.00469222	0.00489205	0.00479213	0.00664732	0.00703232	0.00683982	0.0187689	0.0198739	0.0193214		8	1	N/A	1	0	0	0	0.00378189	0.00144104	0.00261147	0	0
18	1	4	1	0	0	0	0.00634056	0.00655081	0.00644568	0.00127646	0.00111328	0.00119487	0.00229763	0.00222656	0.0022621	0.00280821	0.00278321	0.00279571	0.0033188	0.00361817	0.00346848	0.00459525	0.00473145	0.00466335	0.00663759	0.00695801	0.0067978	0.0109776	0.0111328	0.0110552	0.0158281	0.0161426	0.0159853	0.0380385	0.037295	0.0376667		18	1	4	1	0	0	0	0.0209116	0.0383383	0.029625	0	0
Ve	MGMT	Ki-67	IDH1	EGFR	TP53	ATRX	Mean1	Mean2	Mean	1P_1	1P_2	1P	5P_1	5P_2	5P	10P_1	10P_2	10P	25P_1	25P_2	25P	50P_1	50P_2	50P	75P_1	75P_2	75P	90P_1	90P_2	90P	95P_1	95P_2	95P	99P_1	99P_2	99P		Ve	MGMT	Ki-67	IDH1	EGFR	TP53	ATRX	Mean1	Mean2	Mean	1P_1	1P_2
4	1	45.43	0	0	0	0	0.0268877	0.0261763	0.026532	0	0	0	0	0	0	0	0	0	0	0	0	0.005	0.005	0.005	0.011	0.012	0.0115	0.034	0.035	0.0345	0.087	0.089	0.088	0.41	0.401	0.4055		4	1	45.43	0	0	0	0	0.0238252	0.0198626	0.0218439	0	0
6	0	46.7	0	0	0	0	0.0336721	0.0332201	0.0334461	0	0	0	0	0	0	0	0	0	0	0	0	0	0	0	0.026	0.026	0.026	0.104	0.103	0.1035	0.173	0.171	0.172	0.323	0.317	0.32		6	0	46.7	0	0	0	0	0.272615	0.242722	0.257669	0	0
9	0	75.31	0	0	1	0	0.0654384	0.0787334	0.0720859	0	0	0	0	0	0	0	0	0	0.009	0.008	0.0085	0.029	0.034	0.0315	0.079	0.094	0.0865	0.171	0.201	0.186	0.217	0.256	0.2365	0.367	0.464	0.4155		9	0	75.31	0	0	1	0	0.086645	0.0899429	0.088294	0	0
10	1	18	0	0	0	0	0.0308113	0.0333877	0.0320995	0	0	0	0	0	0	0	0	0	0	0	0	0.003	0.003	0.003	0.022	0.023	0.0225	0.093	0.099	0.096	0.158	0.168	0.163	0.33	0.359	0.3445		10	1	18	0	0	0	0	0.09431	0.0904103	0.0923601	0	0
11	1	58.45	0	1	0	0	0.0220231	0.0233408	0.0226819	0	0	0	0	0	0	0	0	0	0	0	0	0.006	0.007	0.0065	0.029	0.031	0.03	0.06	0.062	0.061	0.083	0.087	0.085	0.16	0.17	0.165		11	1	58.45	0	1	0	0	0.0556602	0.0593431	0.0575016	0	0
13	1	3.4	1	0	1	0	0.00905055	0.00950691	0.00927873	0	0	0	0	0	0	0	0	0	0	0	0	0	0	0	0.008	0.008	0.008	0.021	0.023	0.022	0.037	0.038	0.0375	0.126	0.131	0.1285		13	1	3.4	1	0	1	0	0.0311502	0.0161447	0.0236475	0	0
17	1	5.8	1	0	1	1	0.00713763	0.0075216	0.00732962	0	0	0	0	0	0	0	0	0	0	0	0	0.002	0.002	0.002	0.007	0.007	0.007	0.017	0.018	0.0175	0.03	0.032	0.031	0.091	0.094	0.0925		17	1	5.8	1	0	1	1	0.0202022	0.0224925	0.0213474	0	0
19	1	68.42	0	0	1	0	0.0642864	0.0822983	0.0732923	0	0	0	0	0	0	0	0	0	0.005	0.005	0.005	0.013	0.014	0.0135	0.046	0.051	0.0485	0.168	0.193	0.1805	0.261	0.323	0.292	0.631	0.965	0.798		19	1	68.42	0	0	1	0	0.540703	0.249757	0.39523	0	0
20	1	4.8	1	0	1	0	0.0109177	0.00819999	0.00955884	0	0	0	0	0	0	0	0	0	0	0	0	0	0	0	0.007	0.005	0.006	0.019	0.014	0.0165	0.043	0.033	0.038	0.13	0.097	0.1135		20	1	4.8	1	0	1	0	0.0116155	0.0122083	0.0119119	0	0
24	0	29.46	0	0	0	0	0.00964691	0.0103595	0.0100032	0	0	0	0	0	0	0	0	0	0	0	0	0	0	0	0.003	0.004	0.0035	0.033	0.036	0.0345	0.059	0.064	0.0615	0.121	0.132	0.1265		24	0	29.46	0	0	0	0	0.12085	0.121351	0.1211	0	0
30	0	64.4	0	0	1	0	0.0534227	0.0619341	0.0576784	0	0	0	0	0	0	0	0	0	0	0	0	0.008	0.008	0.008	0.069	0.075	0.072	0.171	0.195	0.183	0.23	0.27	0.25	0.382	0.484	0.433		30	0	64.4	0	0	1	0	0.147852	0.140667	0.14426	0	0
2	1	2.55	1	0	0	0	0.00969715	0.00847844	0.00908779	0	0	0	0	0	0	0	0	0	0	0	0	0.002	0.002	0.002	0.007	0.006	0.0065	0.025	0.023	0.024	0.048	0.044	0.046	0.102	0.092	0.097		2	1	2.55	1	0	0	0	0.0155422	0.0181223	0.0168323	0	0
3	1	2.59	1	0	1	0	0.00479554	0.00416516	0.00448035	0	0	0	0	0	0	0	0	0	0	0	0	0	0	0	0.005	0.004	0.0045	0.011	0.01	0.0105	0.017	0.016	0.0165	0.048	0.043	0.0455		3	1	2.59	1	0	1	0	0.0122878	0.0109132	0.0116005	0	0
8	1	N/A	1	0	0	0	0.0052446	0.00629507	0.00576984	0	0	0	0	0	0	0	0	0	0	0	0	0	0	0	0.005	0.006	0.0055	0.011	0.013	0.012	0.019	0.023	0.021	0.068	0.081	0.0745		8	1	N/A	1	0	0	0	0.0118351	0.0145087	0.0131719	0	0
18	1	4	1	0	0	0	0.0152805	0.0171181	0.0161993	0	0	0	0	0.003	0.0015	0	0.004	0.002	0.003	0.006	0.0045	0.006	0.009	0.0075	0.012	0.014	0.013	0.028	0.034	0.031	0.046	0.054	0.05	0.126	0.12	0.123		18	1	4	1	0	0	0	0.0148686	0.0119704	0.0134195	0	0
[truncated: 25 more columns]

## Sheet: AIF_HR
Time	P4-1	P4-2	P4-3	P4-4	P9-1	P9-2	P9-3	P9-4	P11-1	P11-2	P11-3	P11-4	P19-1	P19-2	P19-3	P19-4	P22-1	P22-2	P22-3	P22-4	P24-1	P24-2	P24-3	P24-4	P30-1	P30-2	P30-3	P30-4	P6-1	P6-2	P6-3	P6-4	P10-1	P10-2	P10-3	P10-4	P13-1	P13-2	P13-3	P13-4	P17-1	P17-2	P17-3	P17-4	P20-1	P20-2	P20-3	P20-4	P2-1
0	-0.27	-0.35	-0.26	-0.27	0.46	-0.15	0.48	-0.05	0	0	0	0	0	0	0	0	0	0	0	0	0	0	0	0	0	0	0	0	0	0	0	0	0	0	0	0	0	0	0	0	0	0	0	0	0	0	0	0	0
1.6	-0.21	-0.3	-0.2	-0.21	0.3	-0.2	0.32	-0.1	0	0	0	0	0	0	0	0	0	0	0	0	0	0	0	0	0	0	0	0	0	0	0	0	0	0	0	0	0	0	0	0	0	0	0	0	0	0	0	0	0
3.2	-0.14	-0.21	-0.15	-0.14	0.25	-0.2	0.23	-0.1	0	0	0	0	0	0	0	0	0	0	0	0	0	0	0	0	0	0	0	0	0	0	0	0	0	0	0	0	0	0	0	0	0	0	0	0	0	0	0	0	0
4.8	-0.14	-0.13	-0.09	-0.14	0.21	-0.2	0.18	-0.1	0	0	0	0	0	0	0	0	0	0	0	0	0	0	0	0	0	0	0	0	0	0	0	0	0	0	0	0	0	0	0	0	0	0	0	0	0	0	0	0	0
6.4	-0.07	-0.11	-0.05	-0.07	0.11	-0.1	0.11	-0.05	0	0	0	0	0	0	0	0	0	0	0	0	0	0	0	0	0	0	0	0	0	0	0	0	0	0	0	0	0	0	0	0	0	0	0	0	0	0	0	0	0
8	-0.07	0	-0.05	-0.07	0.09	-0.1	0.09	-0.05	0	0	0	0	0	0	0	0	0	0	0	0	0	0	0	0	0	0	0	0	0	0	0	0	0	0	0	0	0	0	0	0	0	0	0	0	0	0	0	0	0
9.6	0	0	-0.03	0	0.07	-0.1	0.07	-0.05	0	0	0	0	0	0	0	0	0	0	0	0	0	0	0	0	0	0	0	0	0	0	0	0	0	0	0	0	0	0	0	0	0	0	0	0	0	0	0	0	0
11.2	0	0	0	0	0.07	-0.05	0.07	0	0	0	0	0	0	0	0	0	0	0	0	0	0	0	0	0	0	0	0	0	0	0	0	0	0	0	0	0	0	0	0	0	0	0	0	0	0	0	0	0	0
12.8	0	0	0.01	0	0.05	-0.05	0.05	0	0	0	0	0	0	0	0	0	0	0	0	0	0	0	0	0	0	0	0	0	0	0	0	0	0	0	0	0	0	0	0	0	0	0	0	0	0	0	0	0	0
14.4	0.09	0.05	0.05	0.09	0	0	0	0	0	0	0	0	0	0	0	0	0	0	0	0	0	0	0	0	0	0	0	0	0	0	0	0	0	0	0	0	0	0	0	0	0	0	0	0	0	0	0	0	0
16	0.11	0.13	0.08	0.11	0	0	0	0	0	0	0	0	0	0	0	0	0	0	0	0	0	0	0	0	0	0	0	0	0	0	0	0	0	0	0	0	0	0	0	0	0	0	0	0	0	0	0	0	0
17.6	0.18	0.19	0.12	0.18	0	0	0	0	0	0	0	0	0	0	0	0	0	0	0	0	0	0	0	0	0	0	0	0	0	0	0	0	0	0	0	0	0	0	0	0	0	0	0	0	0	0	0	0	0
19.2	0.21	0.19	0.19	0.21	0	0	0	0	0	0	0	0	0	0	0	0	0	0	0	0	0	0	0	0	0	0	0	0	0	0	0	0	0	0	0	0	0	0	0	0	0	0	0	0	0	0	0	0	0
20.8	0.32	0.32	0.24	0.32	0	0	0	0	0	0	0	0	0	0	0	0	0	0	0	0	0	0	0	0	0	0	0	0	0	0	0	0	0	0	0	0	0	0	0	0	0	0	0	0	0	0	0	0	0
22.4	0.39	0.38	0.34	0.39	0	0	0	0	0.08	0.13	0.17	0.13	0.23	0.14	0.38	0.14	0.58	0.9	0.72	0.72	0	0	0	0	0	0	0	0	0	0	0	0	0.49	0.32	0.49	0.32	1.4	1.17	1.4	1.17	0.15	0.24	0.25	0.31	0	0	0	0	0.71
24	0.87	0.86	0.77	0.87	0.16	0.25	0.16	0.25	0.63	0.65	0.59	0.6	1.28	1.09	1.53	1.09	1.88	2.53	2.17	2.17	0	0	0	0	0	0	0	0	0	0.05	0	0.1	1.86	1.32	1.86	1.32	3.88	3.2	3.88	3.2	0.89	0.95	0.8	0.92	0	0	0	0	2.28
25.6	1.92	1.69	1.75	1.92	0.55	0.49	0.55	0.49	1.78	1.77	1.61	1.64	3.12	2.84	3.34	2.84	4.12	5.06	4.57	4.51	0.31	0.23	0.31	0.25	0	0	0	0	0.47	0.52	0.47	0.52	4.17	3.05	4.17	3.05	7.65	6.34	7.65	6.34	1.93	2.19	2.27	2.58	0.06	0.22	0.06	0.22	4.83
27.2	3.61	3.01	3.3	3.61	1.12	1.04	1.12	0.99	3.77	3.66	3.38	3.4	5.66	5.24	5.73	5.24	7.3	8.67	8.07	7.95	0.71	0.7	0.71	0.71	0.24	0.27	0.24	0.27	1.23	1.1	1.23	1.1	7.7	5.9	7.7	5.9	13.53	11.16	13.53	11.16	4.3	4.56	4.66	5.34	0.65	0.65	0.65	0.65	8.88
28.8	6.05	4.75	5.63	6.05	2.04	1.93	2.07	1.88	6.94	6.72	6.13	6.33	9.14	8.55	8.93	8.55	11.63	14.09	13	12.64	1.54	1.44	1.54	1.47	0.63	0.76	0.6	0.76	2.37	2.25	2.37	2.25	12.9	10.36	12.9	10.36	22.73	19.04	22.73	19.04	8	8.3	8.84	10	1.61	1.56	1.61	1.56	15.45
30.4	9.45	7.08	8.96	9.45	3.33	3.16	3.35	3.06	11.93	11.33	10.32	10.86	13.95	13.29	13.28	13.29	17.55	21.85	19.98	18.96	2.96	2.68	2.96	2.76	1.28	1.46	1.23	1.46	4.56	4.08	4.56	4.13	20.45	17.2	20.45	17.2	38.35	32.92	38.35	32.92	14.37	14.4	16.01	18.1	3.35	3.46	3.35	3.46	27.12
32	13.88	10.09	13.61	13.88	5.07	4.79	5.12	4.69	20.52	19.13	17.26	18.57	20.99	20.09	19.4	20.09	25.86	33.05	29.74	27.09	5.16	4.62	5.16	4.78	2.48	2.93	2.38	2.93	7.6	6.74	7.69	6.79	31.99	28.14	31.99	28.14	75.12	68.33	75.12	68.33	26.22	24.89	30.37	34.18	6.77	6.87	6.77	6.87	55.34
33.6	18.58	13.09	18.96	18.58	7.41	6.86	7.44	6.71	34.65	30.93	27.5	30.97	28.11	28.44	24.08	28.44	28.03	33.23	31.42	27.45	8.58	7.54	8.58	7.83	4.34	5.26	4.16	5.26	11.4	10.19	11.59	10.24	40.6	40.9	40.6	40.9	54.23	55.9	54.23	55.9	46.96	40.23	57.56	64.24	12.71	12.7	12.71	12.7	82.34
35.2	20.86	14.92	22.63	20.86	10.28	9.38	10.31	9.23	54.54	46.7	40.79	48.55	26.97	30.67	22.55	30.67	22.54	25.82	24.8	21.67	13.96	11.93	13.96	12.53	7.32	8.94	6.98	8.94	16.05	14	16.15	14.11	35.03	46.58	35.03	46.58	33.13	35.98	33.13	35.98	68.29	53.09	87.93	95.23	22.39	22.25	22.39	22.25	61.59
36.8	18.99	14.38	22.06	18.99	13.68	12.29	13.73	12.1	63.68	54.8	48.36	60.22	21.65	25.87	18.87	25.87	15.46	17.88	16.61	14.09	22.05	18.33	22.05	19.48	11.95	14.85	11.4	14.85	20.23	17.45	20.42	17.51	25.81	45.16	25.81	45.16	21.54	24.1	21.54	24.1	64.88	48.53	78.11	79.15	37.68	36.94	37.68	36.94	41.23
38.4	15.88	12.85	19	15.88	16.98	15.06	17.05	14.81	54.28	47.95	44.81	57.47	17.03	20.78	15.39	20.78	10.33	12.1	10.96	9.21	33.84	27.45	33.84	29.74	18.67	24.72	17.78	24.72	22.23	19.13	22.61	19.13	18.29	33.38	18.29	33.38	15.11	17.15	15.11	17.15	45.33	34.37	54.06	46.76	56.58	55.47	56.58	55.47	30.3
40	12.62	10.97	15.28	12.62	19.46	16.89	19.51	16.69	39.31	35.07	35.2	46.31	13.32	16.41	12.18	16.41	7.08	8.49	7.46	6.14	47.77	38.88	47.77	43.02	27.87	39.24	26.62	39.24	22.61	19.02	22.89	19.02	13.51	22.64	13.51	22.64	11.61	13.1	11.61	13.1	30.52	23.46	38.66	28.16	68.45	67.83	68.45	67.83	25
41.6	10.11	9.31	12.21	10.11	20.13	17.33	20.13	17.28	27.88	25.37	26.36	34.51	10.86	13.67	10.08	13.67	5.27	6.68	5.66	4.7	57.25	47.49	57.25	53.29	38.88	58.27	37.34	58.27	21.28	17.66	21.75	17.66	10.71	16.12	10.71	16.12	9.99	11.11	9.99	11.11	20.44	16.24	26.45	18.16	64.77	66.4	64.77	66.4	22.84
43.2	8.54	8.1	10.17	8.54	18.87	16.29	18.8	16.34	20.39	18.95	20.05	24.94	9.44	11.77	8.98	11.77	4.19	5.6	4.7	3.97	55.95	45.91	55.95	51.44	46.75	70.46	45.37	70.46	19.47	15.99	19.85	15.99	9.19	12.4	9.19	12.4	9.22	10.01	9.22	10.01	14.52	11.79	18.41	12.64	54.19	57.63	54.19	57.63	22.64
44.8	7.81	7.49	9.11	7.81	16.5	14.17	16.41	14.22	15.61	14.99	15.82	18.52	8.64	10.51	8.31	10.51	3.61	5.06	4.09	3.61	47.18	38.04	47.18	42.1	45.6	62.55	45.03	62.55	17.67	14.42	18.05	14.37	8.37	10.28	8.37	10.28	9.28	9.72	9.28	9.72	11.26	9.42	13.74	9.82	43.87	48.17	43.87	48.17	23.54
46.4	7.71	7.3	8.81	7.71	13.75	11.75	13.66	11.8	12.65	12.36	13.16	14.43	8.2	9.9	7.93	9.9	3.68	5.24	4.21	3.79	37.95	30.4	37.95	33.18	37.34	45.8	37.73	45.8	16.15	13.01	16.53	13.06	8.22	9.29	8.22	9.29	9.87	9.96	9.87	9.96	9.33	8	11.11	8.34	36.13	40.74	36.13	40.74	24.92
48	8.01	7.43	9.04	8.01	11.2	9.58	11.13	9.63	10.75	10.68	11.34	11.89	7.86	9.49	7.6	9.49	3.76	5.42	4.33	3.97	31.09	25.07	31.09	27.1	28.06	31.82	28.94	31.82	15.39	12.23	15.67	12.28	8.46	8.99	8.46	8.99	10.44	10.31	10.44	10.31	8.59	7.7	10	7.98	31.1	35.38	31.1	35.38	26.37
49.6	8.47	7.7	9.4	8.47	9.27	7.9	9.2	7.95	9.73	9.86	10.37	10.38	7.59	9.04	7.45	9.04	4.19	5.96	4.82	4.33	26.49	21.55	26.49	23.12	20.26	21.84	21.26	21.84	14.82	11.65	15.1	11.71	8.89	9.13	8.89	9.13	10.92	10.71	10.92	10.71	8.59	7.94	9.82	8.28	27.55	32.1	27.55	32.1	27.32
51.2	8.79	7.84	9.76	8.79	7.76	6.62	7.71	6.62	9.35	9.56	9.94	9.61	7.63	9.17	7.84	9.17	4.41	6.32	5.18	4.7	23.56	19.27	23.56	20.61	14.83	15.61	15.79	15.61	14.34	11.34	14.63	11.39	9.47	9.55	9.47	9.55	11.06	10.89	11.06	10.89	9.04	8.53	10.25	9.08	25.81	30.33	25.81	30.33	27.28
52.8	8.9	7.92	9.96	8.9	6.72	5.73	6.7	5.73	9.52	9.69	10.07	9.39	7.43	8.97	7.98	8.97	4.62	6.32	5.3	4.88	21.8	17.9	21.8	19.06	11.19	11.65	12.05	11.65	13.87	11.03	14.15	11.08	9.92	10.02	9.92	10.02	10.6	10.65	10.6	10.65	9.63	9.18	10.92	9.94	24.97	29.55	24.97	29.55	25.63
54.4	8.86	7.84	9.89	8.86	5.94	5.13	5.92	5.13	9.98	10.04	10.41	9.52	7.28	8.94	7.84	8.94	4.26	5.78	4.82	4.33	20.9	17.23	20.9	18.35	8.81	9.11	9.57	9.11	13.77	10.82	14.06	10.87	10.2	10.36	10.2	10.36	10.01	10.28	10.01	10.28	10.52	9.95	11.54	10.74	24.97	29.72	24.97	29.72	24.09
56	8.49	7.59	9.6	8.49	5.55	4.84	5.53	4.79	10.58	10.55	10.79	9.86	7.11	8.42	7.88	8.42	4.12	5.6	4.7	4.15	20.47	16.89	20.47	17.97	7.3	7.59	7.95	7.59	13.2	10.45	13.49	10.5	10.38	10.6	10.38	10.6	9.14	9.59	9.14	9.59	10.96	10.31	11.9	11.11	24.97	29.94	24.97	29.94	22.25
57.6	8.08	7.27	9.12	8.08	5.26	4.64	5.23	4.59	11.13	11.07	11.21	10.25	6.96	7.44	7.88	7.44	3.83	5.24	4.33	3.79	20.29	16.72	20.29	17.8	6.51	6.83	7.09	6.83	12.73	10.24	13.11	10.35	10.35	10.72	10.35	10.72	8.29	8.79	8.29	8.79	10.96	10.31	11.97	11.17	24.9	29.9	24.9	29.9	20.87
59.2	7.62	6.9	8.59	7.62	5.21	4.49	5.21	4.44	11.38	11.42	11.34	10.64	6.73	6.99	7.88	6.99	3.76	5.24	4.33	3.79	20.16	16.62	20.16	17.68	6.2	6.5	6.72	6.5	12.54	10.09	12.82	10.14	10.29	10.78	10.29	10.78	7.67	8.18	7.67	8.18	10.96	10.13	11.66	10.8	24.64	29.51	24.64	29.51	19.73
60.8	7.08	6.44	8	7.08	5.19	4.49	5.16	4.44	11.55	11.46	11.38	10.73	6.52	6.55	7.74	6.55	3.61	5.06	4.09	3.61	19.89	16.39	19.89	17.43	6.17	6.67	6.64	6.67	12.25	9.88	12.63	9.93	10.1	10.72	10.1	10.72	7.22	7.67	7.22	7.67	10.37	9.54	11.04	10.06	23.93	28.47	23.93	28.47	18.79
62.4	6.69	6.14	7.59	6.69	5.23	4.59	5.23	4.49	11.47	11.33	11.25	10.73	6.17	5.94	7.26	5.94	3.68	5.06	4.21	3.79	19.39	15.99	19.39	17.01	6.48	6.99	6.93	6.99	11.87	9.61	12.16	9.67	10.07	10.68	10.07	10.68	6.94	7.24	6.94	7.24	9.78	9.01	10.43	9.51	22.77	27.13	22.77	27.13	18
64	6.41	5.9	7.26	6.41	5.26	4.59	5.23	4.54	11.04	10.98	10.83	10.51	6.13	5.51	7.12	5.51	3.61	5.06	4.09	3.61	18.71	15.48	18.71	16.46	6.82	7.53	7.27	7.53	11.59	9.41	11.97	9.46	10.07	10.62	10.07	10.62	6.78	7.08	6.78	7.08	9.33	8.65	9.88	8.96	21.16	25.32	21.16	25.32	17.65
65.6	6.25	5.74	7.02	6.25	5.37	4.69	5.35	4.64	10.62	10.51	10.37	10.12	6.02	5.05	6.93	5.05	3.76	5.24	4.33	3.97	18	14.95	18	15.88	7.24	7.86	7.66	7.86	11.11	9.14	11.49	9.2	9.98	10.54	9.98	10.54	6.74	6.84	6.74	6.84	9.04	8.35	9.57	8.65	19.74	23.5	19.74	23.5	17.22
67.2	6.21	5.66	6.94	6.21	5.42	4.69	5.39	4.64	10.03	9.86	9.82	9.61	6	5.24	6.78	5.24	3.76	5.24	4.33	3.97	17.38	14.44	17.38	15.33	7.43	8.02	7.87	8.02	10.83	9.3	11.11	9.41	9.95	10.48	9.95	10.48	6.63	6.76	6.63	6.76	9.04	8.35	9.45	8.65	18.19	21.73	18.19	21.73	17.06
68.8	6.21	5.58	6.91	6.21	5.32	4.69	5.3	4.64	9.6	9.39	9.39	9.18	5.85	5.44	6.35	5.44	3.97	5.24	4.45	4.15	16.83	14.04	16.83	14.87	7.53	8.08	7.97	8.08	10.54	9.14	10.83	9.25	9.86	10.38	9.86	10.38	6.72	6.79	6.72	6.79	8.89	8.3	9.51	8.71	16.97	20.22	16.97	20.22	16.86
70.4	6.25	5.53	6.87	6.25	5.23	4.59	5.21	4.49	9.18	8.87	9.01	8.7	5.89	5.74	6.16	5.74	4.04	5.42	4.57	4.15	16.43	13.77	16.43	14.58	7.37	7.81	7.82	7.81	10.45	9.14	10.83	9.25	9.68	10.2	9.68	10.2	6.74	6.84	6.74	6.84	8.89	8.3	9.45	8.77	15.81	18.92	15.81	18.92	16.51
72	6.39	5.53	6.95	6.39	5.14	4.49	5.12	4.39	8.88	8.57	8.63	8.36	6.29	6.37	6.45	6.37	3.9	5.24	4.33	3.97	16.27	13.57	16.27	14.37	7.09	7.37	7.53	7.37	10.54	9.14	10.92	9.25	9.47	10.04	9.47	10.04	6.8	6.87	6.8	6.87	9.18	8.59	9.76	9.02	14.97	17.97	14.97	17.97	16.27
73.6	6.46	5.53	6.94	6.46	5	4.44	4.98	4.39	8.72	8.31	8.38	8.1	6.9	7.31	7.07	7.31	3.76	5.06	4.21	3.79	16.24	13.57	16.24	14.37	6.77	6.88	7.19	6.88	10.73	9.3	11.11	9.41	9.19	9.83	9.19	9.83	6.92	7	6.92	7	9.48	8.89	10	9.39	14.39	17.37	14.39	17.37	15.88
75.2	6.46	5.45	6.93	6.46	4.91	4.39	4.91	4.3	8.59	8.18	8.17	7.93	7.3	8.26	7.45	8.26	3.76	5.06	4.21	3.79	16.4	13.64	16.4	14.45	6.43	6.45	6.85	6.45	10.73	9.35	11.11	9.46	8.95	9.57	8.95	9.57	7.04	7.03	7.04	7.03	9.63	9.01	10.19	9.51	13.94	16.85	13.94	16.85	15.49
76.8	6.44	5.42	6.93	6.44	4.8	4.25	4.77	4.15	8.67	8.18	8.12	7.93	7.49	9.15	7.69	9.15	3.68	4.88	4.09	3.61	16.52	13.81	16.52	14.62	6.09	5.96	6.48	5.96	10.73	9.25	11.11	9.35	8.7	9.33	8.7	9.33	7.1	7.11	7.1	7.11	9.63	9.07	10.19	9.51	13.81	16.55	13.81	16.55	15.05
78.4	6.41	5.37	6.9	6.41	4.75	4.25	4.73	4.15	8.88	8.36	8.17	8.06	7.74	9.1	8.17	9.1	3.54	4.88	3.97	3.43	16.8	13.94	16.8	14.79	5.78	5.64	6.14	5.64	10.73	9.3	11.11	9.41	8.43	9.01	8.43	9.01	7.18	7.16	7.18	7.16	9.63	8.95	10.06	9.39	13.61	16.33	13.61	16.33	14.66
80	6.34	5.26	6.82	6.34	4.64	4.2	4.61	4.15	8.93	8.4	8.17	8.1	7.7	8.83	8.31	8.83	3.54	4.88	3.97	3.43	16.95	14.11	16.95	14.96	5.6	5.42	5.96	5.42	10.73	9.2	11.11	9.3	8.16	8.73	8.16	8.73	7.1	7.08	7.1	7.08	9.33	8.83	9.88	9.14	13.29	16.11	13.29	16.11	14.27
81.6	6.21	5.21	6.69	6.21	4.57	4.2	4.54	4.15	9.1	8.44	8.17	8.06	7.72	9.06	8.41	9.06	3.32	4.51	3.73	3.25	17.08	14.18	17.08	15.04	5.44	5.31	5.78	5.31	10.73	9.14	11.11	9.25	8.1	8.55	8.1	8.55	7.02	6.92	7.02	6.92	9.18	8.59	9.69	9.02	13.16	15.94	13.16	15.94	13.99
83.2	6.09	5.1	6.59	6.09	4.52	4.2	4.5	4.15	9.22	8.57	8.33	8.23	7.59	9.01	8.27	9.01	3.32	4.51	3.73	3.25	17.08	14.18	17.08	15.04	5.39	5.2	5.73	5.2	10.73	9.14	11.11	9.25	7.88	8.31	7.88	8.31	6.86	6.82	6.86	6.82	9.04	8.41	9.39	8.71	13.03	15.64	13.03	15.64	13.64
84.8	6	5.07	6.58	6	4.52	4.2	4.5	4.15	9.39	8.53	8.42	8.23	7.66	8.46	8.27	8.46	3.32	4.51	3.73	3.25	17.04	14.14	17.04	15	5.39	5.2	5.7	5.2	10.73	9.14	11.11	9.2	7.7	8.09	7.7	8.09	6.7	6.63	6.7	6.63	8.74	8.18	9.14	8.47	12.77	15.47	12.77	15.47	13.4
86.4	5.89	5.02	6.49	5.89	4.54	4.15	4.52	4.1	9.39	8.57	8.42	8.31	7.63	7.8	8.17	7.8	3.32	4.51	3.73	3.25	16.89	14.01	16.89	14.87	5.39	5.31	5.7	5.31	10.64	9.04	11.11	9.09	7.55	7.97	7.55	7.97	6.47	6.44	6.47	6.44	8.44	7.94	8.77	8.1	12.77	15.99	12.77	15.99	13.17
88	5.75	4.83	6.37	5.75	4.54	4.15	4.52	4.1	9.43	8.44	8.46	8.27	7.61	7.47	8.17	7.47	3.32	4.51	3.73	3.25	16.67	13.91	16.67	14.75	5.46	5.37	5.75	5.37	10.26	8.78	10.64	8.88	7.46	7.85	7.46	7.85	6.35	6.36	6.35	6.36	8.15	7.64	8.65	7.92	12.45	15.73	12.45	15.73	12.85
89.6	5.61	4.67	6.26	5.61	4.57	4.1	4.54	4.05	9.43	8.44	8.46	8.23	7.4	7.17	7.79	7.17	3.32	4.51	3.73	3.25	16.43	13.71	16.43	14.54	5.52	5.42	5.83	5.42	10.07	8.57	10.54	8.62	7.3	7.67	7.3	7.67	6.25	6.23	6.25	6.23	8	7.53	8.53	7.85	12.32	15.47	12.32	15.47	12.58
91.2	5.5	4.59	6.21	5.5	4.54	4.1	4.52	4.05	9.35	8.31	8.33	8.18	7.43	6.74	7.6	6.74	3.32	4.51	3.73	3.25	16.21	13.51	16.21	14.33	5.6	5.42	5.88	5.42	9.59	8.26	9.97	8.36	7.27	7.55	7.27	7.55	6.23	6.26	6.23	6.26	7.7	7.29	8.34	7.67	11.94	14.56	11.94	14.56	12.34
92.8	5.41	4.56	6.2	5.41	4.59	4.1	4.59	4.05	9.39	8.36	8.38	8.23	7.24	5.9	7.36	5.9	3.32	4.33	3.73	3.43	16.03	13.37	16.03	14.16	5.6	5.53	5.88	5.53	9.02	8.26	9.21	8.36	7.12	7.43	7.12	7.43	6.33	6.26	6.33	6.26	7.7	7.23	8.28	7.67	11.87	14.43	11.87	14.43	12.11
94.4	5.29	4.4	6.09	5.29	4.64	4.05	4.61	4	9.31	8.27	8.25	8.1	7.07	5.33	7.21	5.33	3.32	4.33	3.73	3.43	15.81	13.2	15.81	13.99	5.62	5.53	5.91	5.53	8.83	8.05	9.12	8.2	7.03	7.29	7.03	7.29	6.31	6.23	6.31	6.23	7.41	7.11	8.1	7.49	11.74	14.3	11.74	14.3	12.03
96	5.23	4.35	6.01	5.23	4.57	4.05	4.54	3.95	9.27	8.23	8.12	8.06	6.73	5.26	7.17	5.26	3.32	4.33	3.73	3.43	15.62	13.04	15.62	13.82	5.57	5.42	5.86	5.42	8.64	7.89	8.83	8	7.03	7.25	7.03	7.25	6.39	6.26	6.39	6.26	7.26	6.93	7.92	7.36	11.74	14.17	11.74	14.17	11.95
97.6	5.11	4.24	5.97	5.11	4.54	4	4.52	3.9	9.1	8.18	8	8.06	6.5	5.19	7.02	5.19	3.32	4.33	3.73	3.43	15.41	12.9	15.41	13.66	5.49	5.37	5.78	5.37	8.64	7.94	8.83	8.05	7.03	7.17	7.03	7.17	6.41	6.28	6.41	6.28	7.26	6.93	7.85	7.3	11.74	14.04	11.74	14.04	11.75
99.2	5.04	4.27	5.95	5.04	4.5	4	4.48	3.9	9.1	8.14	8	8.01	6.23	5.12	6.74	5.12	3.18	4.15	3.61	3.25	15.16	12.7	15.16	13.45	5.49	5.37	5.78	5.37	8.74	8.1	9.02	8.26	6.94	7.1	6.94	7.1	6.35	6.23	6.35	6.23	7.11	6.7	7.67	7.12	11.74	14.04	11.74	14.04	11.63
100.8	5	4.24	5.89	5	4.45	3.9	4.43	3.8	8.97	7.97	7.87	7.93	6.21	5.12	6.59	5.12	3.18	4.15	3.61	3.25	14.91	12.47	14.91	13.2	5.46	5.37	5.73	5.37	9.02	8.2	9.4	8.36	6.91	7.08	6.91	7.08	6.33	6.18	6.33	6.18	6.96	6.64	7.61	7.06	11.68	14.04	11.68	14.04	11.6
102.4	5	4.21	5.85	5	4.36	3.8	4.34	3.75	8.93	7.93	7.87	7.84	6.04	5.26	6.31	5.26	3.25	4.15	3.61	3.25	14.64	12.27	14.64	12.99	5.46	5.37	5.73	5.37	9.31	8.36	9.59	8.52	6.76	7	6.76	7	6.15	6.07	6.15	6.07	6.96	6.58	7.42	6.93	11.61	14.04	11.61	14.04	11.44
104	4.91	4.21	5.81	4.91	4.34	3.8	4.34	3.75	8.8	7.8	7.66	7.8	6	5.51	6.16	5.51	3.32	4.33	3.73	3.43	14.36	12.03	14.36	12.74	5.54	5.42	5.8	5.42	9.4	8.52	9.78	8.62	6.7	6.9	6.7	6.9	6.01	5.97	6.01	5.97	6.96	6.58	7.36	6.81	11.74	14.13	11.74	14.13	11.28
105.6	4.86	4.19	5.77	4.86	4.31	3.8	4.29	3.75	8.76	7.71	7.66	7.75	5.79	5.71	5.92	5.71	3.32	4.33	3.73	3.43	14.08	11.83	14.08	12.53	5.67	5.58	5.91	5.58	9.4	8.52	9.78	8.57	6.57	6.84	6.57	6.84	5.89	5.83	5.89	5.83	6.81	6.52	7.24	6.69	11.74	14.17	11.74	14.17	11.12
107.2	4.79	4.13	5.67	4.79	4.25	3.8	4.22	3.75	8.63	7.62	7.53	7.71	5.52	5.71	5.49	5.71	3.39	4.33	3.85	3.61	13.83	11.7	13.83	12.36	5.78	5.75	5.99	5.75	9.4	8.41	9.78	8.47	6.42	6.66	6.42	6.66	5.72	5.75	5.72	5.75	6.81	6.46	7.18	6.69	11.81	14.17	11.81	14.17	11.08
108.8	4.82	4.13	5.64	4.82	4.15	3.8	4.13	3.75	8.59	7.54	7.4	7.62	5.26	5.6	5.16	5.6	3.47	4.33	3.85	3.61	13.59	11.5	13.59	12.15	5.8	5.91	6.01	5.91	9.4	8.36	9.69	8.41	6.27	6.56	6.27	6.56	5.68	5.7	5.68	5.7	6.81	6.4	7.06	6.57	11.81	14.21	11.81	14.21	11.08
110.4	4.88	4.13	5.61	4.88	4.15	3.8	4.13	3.7	8.59	7.5	7.4	7.58	5.05	5.3	5.02	5.3	3.54	4.33	3.85	3.61	13.37	11.29	13.37	11.94	5.91	5.96	6.09	5.96	9.21	8.15	9.5	8.26	6.15	6.42	6.15	6.42	5.66	5.62	5.66	5.62	6.96	6.46	7.06	6.5	11.81	14.26	11.81	14.26	11.01
112	4.88	4.13	5.57	4.88	4.15	3.75	4.13	3.65	8.42	7.37	7.28	7.5	4.85	5.21	4.97	5.21	3.54	4.33	3.85	3.61	13.22	11.16	13.22	11.77	5.88	5.96	6.07	5.96	9.21	8.15	9.5	8.26	6.12	6.36	6.12	6.36	5.62	5.57	5.62	5.57	6.96	6.4	7	6.44	11.81	14.26	11.81	14.26	10.93
113.6	4.91	4.16	5.52	4.91	4.06	3.65	4.04	3.55	8.38	7.32	7.28	7.37	4.84	4.98	5.16	4.98	3.47	4.33	3.85	3.61	13.03	11.03	13.03	11.65	5.78	5.96	5.94	5.96	9.12	8.15	9.4	8.31	6.03	6.26	6.03	6.26	5.64	5.57	5.64	5.57	6.96	6.4	7	6.44	11.74	14.17	11.74	14.17	10.89
115.2	4.91	4.13	5.52	4.91	4.06	3.6	4.04	3.51	8.29	7.32	7.23	7.32	4.82	4.82	5.21	4.82	3.39	4.33	3.85	3.61	12.88	10.86	12.88	11.48	5.65	5.75	5.8	5.75	9.12	8.1	9.31	8.26	6.03	6.16	6.03	6.16	5.66	5.57	5.66	5.57	6.81	6.34	6.93	6.38	11.68	14.13	11.68	14.13	10.85
116.8	4.98	4.16	5.52	4.98	4.02	3.6	3.97	3.51	8.17	7.24	7.15	7.28	4.8	4.75	5.11	4.75	3.47	4.33	3.85	3.61	12.66	10.72	12.66	11.31	5.52	5.64	5.7	5.64	9.12	8.15	9.31	8.31	6	6.14	6	6.14	5.72	5.59	5.72	5.59	6.67	6.22	6.87	6.38	11.55	14.04	11.55	14.04	10.73
118.4	4.98	4.16	5.51	4.98	3.92	3.55	3.9	3.51	8.12	7.24	7.07	7.19	4.74	4.58	4.97	4.58	3.18	3.97	3.49	3.25	12.54	10.59	12.54	11.19	5.39	5.42	5.57	5.42	9.12	8.15	9.31	8.31	5.97	6.12	5.97	6.12	5.72	5.59	5.72	5.59	6.67	6.1	6.75	6.2	11.42	13.95	11.42	13.95	10.53
120	4.93	4.08	5.48	4.93	3.9	3.55	3.88	3.51	8.08	7.19	7.07	7.15	4.7	4.55	4.87	4.55	3.11	3.97	3.49	3.25	12.38	10.49	12.38	11.06	5.33	5.37	5.54	5.37	8.83	8.1	9.12	8.26	5.93	6.1	5.93	6.1	5.72	5.59	5.72	5.59	6.67	6.16	6.75	6.2	11.42	13.78	11.42	13.78	10.38
121.6	4.93	4.08	5.47	4.93	3.86	3.51	3.83	3.46	8.04	7.06	6.94	7.06	4.74	4.66	4.92	4.66	3.11	3.97	3.49	3.25	12.26	10.39	12.26	10.98	5.23	5.26	5.41	5.26	8.83	8	9.12	8.1	5.87	6.06	5.87	6.06	5.68	5.51	5.68	5.51	6.37	6.04	6.69	6.2	11.35	13.65	11.35	13.65	10.26
123.2	4.91	4.11	5.46	4.91	3.79	3.46	3.76	3.41	8	7.06	6.94	7.02	4.64	4.62	4.92	4.62	3.11	3.97	3.49	3.25	12.2	10.39	12.2	10.98	5.1	5.1	5.28	5.1	8.64	7.89	8.93	8.05	5.78	5.98	5.78	5.98	5.62	5.43	5.62	5.43	6.37	5.98	6.63	6.14	11.23	13.57	11.23	13.57	10.1
124.8	4.84	4.05	5.44	4.84	3.76	3.46	3.74	3.36	7.95	6.98	6.81	6.94	4.55	4.82	4.97	4.82	2.96	3.79	3.25	3.07	12.1	10.29	12.1	10.85	4.97	4.93	5.15	4.93	8.64	7.79	8.93	7.89	5.69	5.9	5.69	5.9	5.56	5.38	5.56	5.38	6.37	5.98	6.57	6.07	11.23	13.48	11.23	13.48	10.06
126.4	4.84	4.05	5.4	4.84	3.79	3.41	3.74	3.31	7.83	6.81	6.77	6.81	4.51	5.19	5.02	5.19	2.96	3.79	3.25	3.07	12.01	10.19	12.01	10.77	4.84	4.72	5.05	4.72	8.64	7.73	8.93	7.84	5.6	5.8	5.6	5.8	5.5	5.35	5.5	5.35	6.37	5.93	6.44	6.01	11.1	13.44	11.1	13.44	10.06
128	4.79	4.08	5.39	4.79	3.79	3.36	3.76	3.26	7.78	6.81	6.73	6.76	4.57	5.33	5.06	5.33	2.89	3.79	3.25	3.07	11.98	10.19	11.98	10.77	4.71	4.44	4.92	4.44	8.45	7.73	8.83	7.84	5.48	5.64	5.48	5.64	5.46	5.33	5.46	5.33	6.07	5.75	6.44	6.01	11.1	13.39	11.1	13.39	9.98
129.6	4.75	4.08	5.36	4.75	3.79	3.41	3.76	3.31	7.78	6.63	6.73	6.68	4.89	5.62	5.49	5.62	2.89	3.79	3.25	3.07	11.89	10.09	11.89	10.64	4.58	4.44	4.78	4.44	8.45	7.68	8.83	7.79	5.48	5.54	5.48	5.54	5.4	5.3	5.4	5.3	6.07	5.75	6.32	5.89	11.1	13.31	11.1	13.31	9.9
131.2	4.68	4.03	5.34	4.68	3.79	3.36	3.76	3.26	7.62	6.63	6.6	6.63	5.03	5.41	5.88	5.41	2.89	3.79	3.25	3.07	11.83	10.05	11.83	10.6	4.45	4.28	4.68	4.28	8.17	7.63	8.45	7.68	5.42	5.46	5.42	5.46	5.34	5.19	5.34	5.19	6.07	5.75	6.26	5.83	11.1	13.31	11.1	13.31	9.83
132.8	4.66	4	5.31	4.66	3.76	3.36	3.72	3.26	7.57	6.55	6.52	6.55	5.03	5.07	6.16	5.07	2.89	3.79	3.25	3.07	11.7	9.89	11.7	10.43	4.45	4.23	4.65	4.23	8.17	7.47	8.45	7.58	5.39	5.44	5.39	5.44	5.36	5.17	5.36	5.17	5.78	5.51	6.07	5.71	11.03	13.26	11.03	13.26	9.71
134.4	4.63	3.97	5.27	4.63	3.74	3.36	3.72	3.26	7.49	6.5	6.43	6.55	4.99	4.87	6.16	4.87	2.82	3.61	3.13	2.89	11.58	9.85	11.58	10.39	4.45	4.17	4.65	4.17	7.79	7.21	8.07	7.32	5.36	5.34	5.36	5.34	5.32	5.19	5.32	5.19	5.78	5.51	6.07	5.71	10.9	13.13	10.9	13.13	9.59
136	4.59	3.89	5.22	4.59	3.7	3.36	3.67	3.26	7.4	6.42	6.3	6.46	4.84	4.6	5.97	4.6	2.82	3.61	3.13	2.89	11.42	9.72	11.42	10.26	4.45	4.17	4.65	4.17	7.6	7.16	7.88	7.26	5.3	5.34	5.3	5.34	5.34	5.17	5.34	5.17	5.78	5.51	6.01	5.71	10.77	13.05	10.77	13.05	9.39
137.6	4.59	3.89	5.18	4.59	3.67	3.31	3.65	3.21	7.36	6.33	6.22	6.38	4.64	4.35	5.78	4.35	2.82	3.61	3.13	2.89	11.33	9.65	11.33	10.18	4.45	4.17	4.65	4.17	7.41	6.95	7.6	7.05	5.3	5.32	5.3	5.32	5.3	5.14	5.3	5.14	5.78	5.51	6.01	5.71	10.58	12.87	10.58	12.87	9.24
139.2	4.59	3.86	5.14	4.59	3.56	3.26	3.56	3.21	7.19	6.29	6.01	6.29	4.45	4.35	5.64	4.35	2.82	3.61	3.13	2.89	11.21	9.52	11.21	10.05	4.45	4.39	4.63	4.39	7.31	6.9	7.6	7	5.27	5.3	5.27	5.3	5.22	5.01	5.22	5.01	5.78	5.51	6.01	5.71	10.45	12.74	10.45	12.74	9.16
140.8	4.59	3.78	5.11	4.59	3.53	3.21	3.53	3.16	7.15	6.2	5.97	6.2	4.17	4.03	5.3	4.03	2.82	3.61	3.13	2.89	11.08	9.45	11.08	9.97	4.5	4.44	4.68	4.44	7.22	6.9	7.5	7	5.23	5.22	5.23	5.22	5.2	4.98	5.2	4.98	5.93	5.57	5.89	5.58	10.26	12.53	10.26	12.53	9.16
142.4	4.59	3.78	5.1	4.59	3.49	3.21	3.49	3.16	7.11	6.2	5.97	6.2	4.03	4.05	5.11	4.05	2.89	3.79	3.25	3.07	10.93	9.32	10.93	9.8	4.55	4.55	4.71	4.55	7.41	6.95	7.6	7.05	5.08	5.12	5.08	5.12	5.16	4.9	5.16	4.9	6.07	5.63	5.83	5.52	10.13	12.49	10.13	12.49	9.08
144	4.59	3.78	5.06	4.59	3.42	3.11	3.42	3.06	7.07	6.16	5.97	6.2	3.84	4.16	4.78	4.16	2.89	3.79	3.25	3.07	10.81	9.22	10.81	9.72	4.65	4.61	4.81	4.61	7.5	7.11	7.79	7.21	5.05	5.08	5.05	5.08	5.12	4.93	5.12	4.93	6.07	5.63	5.89	5.58	9.94	12.27	9.94	12.27	9.04
145.6	4.61	3.78	5.05	4.61	3.42	3.11	3.42	3.01	6.98	6.07	5.92	6.12	3.67	4.17	4.4	4.17	2.89	3.79	3.25	3.07	10.68	9.15	10.68	9.64	4.68	4.72	4.81	4.72	7.6	7.16	7.88	7.26	5.05	5.04	5.05	5.04	5.02	4.87	5.02	4.87	6.07	5.63	5.89	5.58	9.94	12.18	9.94	12.18	8.92
147.2	4.59	3.78	5.01	4.59	3.37	3.11	3.37	3.01	7.02	6.12	5.97	6.16	3.63	4.44	4.01	4.44	2.89	3.79	3.25	3.07	10.65	9.05	10.65	9.55	4.81	4.82	4.92	4.82	7.6	7.16	7.88	7.26	5.02	5.06	5.02	5.06	4.92	4.85	4.92	4.85	5.93	5.57	5.89	5.58	9.74	12.05	9.74	12.05	8.88
148.8	4.61	3.81	5.02	4.61	3.33	3.11	3.35	3.01	7.02	6.07	6.01	6.12	3.69	4.55	3.92	4.55	2.89	3.79	3.25	3.07	10.5	9.02	10.5	9.51	4.81	4.82	4.92	4.82	7.6	7.16	7.88	7.21	4.99	5	4.99	5	4.89	4.87	4.89	4.87	5.78	5.51	5.83	5.46	9.68	11.97	9.68	11.97	8.88
150.4	4.59	3.81	4.99	4.59	3.31	3.11	3.33	3.01	7.02	6.07	6.01	6.12	3.61	4.07	3.92	4.07	2.74	3.43	3.01	2.89	10.44	8.95	10.44	9.43	4.81	4.82	4.89	4.82	7.6	7.21	7.88	7.26	4.93	4.98	4.93	4.98	4.87	4.82	4.87	4.82	5.78	5.45	5.71	5.4	9.61	11.88	9.61	11.88	8.73
152	4.61	3.81	4.99	4.61	3.31	3.11	3.31	3.01	7.07	6.07	6.18	6.12	3.48	3.82	3.77	3.82	2.74	3.43	3.01	2.89	10.31	8.81	10.31	9.3	4.81	4.77	4.89	4.77	7.6	7.16	7.88	7.26	4.96	4.98	4.96	4.98	4.85	4.82	4.85	4.82	5.63	5.33	5.71	5.4	9.61	11.88	9.61	11.88	8.61
153.6	4.56	3.76	4.95	4.56	3.28	3.06	3.28	2.96	7.02	5.99	6.09	6.07	3.42	3.75	3.63	3.75	2.67	3.43	2.89	2.71	10.25	8.78	10.25	9.26	4.68	4.72	4.76	4.72	7.79	7.21	8.17	7.32	4.99	5	4.99	5	4.85	4.79	4.85	4.79	5.63	5.27	5.77	5.4	9.55	11.75	9.55	11.75	8.57
155.2	4.54	3.76	4.95	4.54	3.26	3.06	3.24	2.96	6.94	5.9	6.09	5.99	3.38	3.46	3.54	3.46	2.67	3.43	2.89	2.71	10.13	8.65	10.13	9.09	4.58	4.61	4.68	4.61	7.88	7.26	8.26	7.37	4.9	4.94	4.9	4.94	4.81	4.77	4.81	4.77	5.48	5.21	5.65	5.28	9.48	11.71	9.48	11.71	8.57
156.8	4.52	3.68	4.9	4.52	3.21	2.96	3.21	2.86	6.94	5.99	6.05	6.12	3.38	3.23	3.54	3.23	2.53	3.25	2.77	2.53	10.04	8.61	10.04	9.09	4.52	4.5	4.6	4.5	7.88	7.32	8.26	7.42	4.87	4.9	4.87	4.9	4.85	4.71	4.85	4.71	5.48	5.16	5.58	5.28	9.35	11.62	9.35	11.62	8.53
158.4	4.47	3.65	4.83	4.47	3.21	2.96	3.21	2.86	6.85	5.82	5.97	5.94	3.42	2.85	3.68	2.85	2.53	3.25	2.77	2.53	9.88	8.55	9.88	9.01	4.5	4.39	4.58	4.39	7.79	7.26	8.17	7.32	4.84	4.86	4.84	4.86	4.92	4.71	4.92	4.71	5.48	5.16	5.58	5.22	9.29	11.62	9.29	11.62	8.53
160	4.45	3.62	4.82	4.45	3.19	2.96	3.19	2.81	6.68	5.77	5.84	5.9	3.48	2.46	3.77	2.46	2.53	3.25	2.77	2.53	9.85	8.45	9.85	8.88	4.5	4.39	4.58	4.39	7.69	7.21	8.07	7.26	4.78	4.76	4.78	4.76	4.87	4.63	4.87	4.63	5.48	5.1	5.58	5.22	9.23	11.71	9.23	11.71	8.49
161.6	4.4	3.6	4.79	4.4	3.19	2.96	3.19	2.81	6.68	5.73	5.8	5.86	3.67	2.6	3.87	2.6	2.67	3.25	2.89	2.71	9.76	8.38	9.76	8.84	4.55	4.5	4.65	4.5	7.31	7	7.69	7.11	4.72	4.72	4.72	4.72	4.87	4.63	4.87	4.63	5.48	5.04	5.58	5.22	9.16	11.54	9.16	11.54	8.49
163.2	4.34	3.57	4.75	4.34	3.14	2.96	3.14	2.81	6.52	5.6	5.63	5.73	3.78	2.64	3.87	2.64	2.67	3.25	2.89	2.71	9.66	8.31	9.66	8.76	4.6	4.55	4.68	4.55	7.22	6.95	7.6	7	4.69	4.64	4.69	4.64	4.87	4.61	4.87	4.61	5.33	4.98	5.58	5.22	9.03	11.45	9.03	11.45	8.49
164.8	4.34	3.6	4.71	4.34	3.14	2.96	3.12	2.81	6.43	5.6	5.63	5.69	3.75	2.71	3.82	2.71	2.74	3.43	3.01	2.89	9.57	8.24	9.57	8.67	4.6	4.55	4.68	4.55	6.93	6.79	7.31	6.85	4.69	4.6	4.69	4.6	4.83	4.61	4.83	4.61	5.33	4.98	5.46	5.09	8.97	11.41	8.97	11.41	8.41
166.4	4.29	3.54	4.66	4.29	3.12	2.91	3.1	2.81	6.47	5.56	5.67	5.69	3.78	2.94	3.77	2.94	2.67	3.25	2.89	2.71	9.51	8.18	9.51	8.63	4.6	4.55	4.68	4.55	6.84	6.53	7.22	6.64	4.63	4.56	4.63	4.56	4.81	4.5	4.81	4.5	5.33	4.98	5.46	5.09	8.97	11.28	8.97	11.28	8.33
168	4.25	3.6	4.61	4.25	3.12	2.91	3.12	2.81	6.47	5.56	5.67	5.6	3.65	3.14	3.63	3.14	2.82	3.43	3.01	2.89	9.45	8.11	9.45	8.55	4.47	4.44	4.58	4.44	6.65	6.43	6.93	6.48	4.6	4.54	4.6	4.54	4.75	4.47	4.75	4.47	5.18	4.92	5.4	5.09	8.9	11.19	8.9	11.19	8.25
169.6	4.25	3.6	4.62	4.25	3.08	2.91	3.1	2.81	6.56	5.64	5.8	5.69	3.54	3.14	3.49	3.14	2.89	3.43	3.13	3.07	9.36	8.04	9.36	8.46	4.42	4.34	4.52	4.34	6.36	6.27	6.74	6.38	4.57	4.48	4.57	4.48	4.67	4.47	4.67	4.47	5.04	4.8	5.4	5.09	8.9	11.19	8.9	11.19	8.21
171.2	4.18	3.52	4.52	4.18	3.14	2.91	3.14	2.81	6.56	5.64	5.88	5.73	3.44	3.21	3.49	3.21	2.89	3.43	3.13	3.07	9.29	7.98	9.29	8.42	4.34	4.23	4.42	4.23	6.27	6.11	6.65	6.22	4.57	4.54	4.57	4.54	4.67	4.47	4.67	4.47	5.04	4.8	5.34	5.03	8.97	11.23	8.97	11.23	8.1
172.8	4.2	3.52	4.49	4.2	3.1	2.86	3.1	2.76	6.52	5.6	5.88	5.69	3.4	3	3.54	3	2.89	3.43	3.13	3.07	9.2	7.91	9.2	8.34	4.26	4.07	4.37	4.07	6.08	6.06	6.36	6.11	4.57	4.52	4.57	4.52	4.65	4.45	4.65	4.45	5.18	4.86	5.34	4.97	8.97	11.23	8.97	11.23	8.02
174.4	4.2	3.49	4.44	4.2	3.12	2.86	3.1	2.76	6.56	5.69	5.97	5.73	3.23	2.91	3.49	2.91	2.89	3.43	3.13	3.07	9.17	7.88	9.17	8.29	4.26	4.07	4.37	4.07	6.17	6.06	6.55	6.11	4.53	4.52	4.53	4.52	4.59	4.37	4.59	4.37	5.18	4.86	5.28	4.91	8.97	11.23	8.97	11.23	7.98
176	4.22	3.49	4.44	4.22	3.12	2.86	3.1	2.76	6.43	5.56	5.88	5.69	3.1	2.89	3.34	2.89	2.89	3.43	3.13	3.07	9.08	7.84	9.08	8.25	4.34	4.07	4.42	4.07	6.36	6.22	6.74	6.32	4.47	4.52	4.47	4.52	4.63	4.45	4.63	4.45	5.04	4.74	5.22	4.85	8.97	11.23	8.97	11.23	7.7
177.6	4.22	3.43	4.42	4.22	3.1	2.81	3.08	2.72	6.18	5.34	5.8	5.51	3.06	2.98	3.3	2.98	2.89	3.43	3.13	3.07	9.02	7.74	9.02	8.17	4.34	4.07	4.39	4.07	6.74	6.48	7.12	6.58	4.44	4.52	4.44	4.52	4.65	4.45	4.65	4.45	5.04	4.68	5.22	4.85	8.77	11.02	8.77	11.02	7.7
179.2	4.25	3.43	4.38	4.25	3.08	2.81	3.05	2.72	6.01	5.17	5.71	5.38	3.23	3.05	3.3	3.05	2.89	3.43	3.13	3.07	8.95	7.71	8.95	8.13	4.29	4.07	4.37	4.07	7.03	6.74	7.5	6.79	4.38	4.5	4.38	4.5	4.67	4.45	4.67	4.45	5.04	4.68	5.15	4.79	8.64	10.97	8.64	10.97	7.7
180.8	4.18	3.41	4.33	4.18	3.08	2.81	3.05	2.72	5.75	4.95	5.58	5.26	3.34	2.98	3.39	2.98	2.82	3.25	3.01	2.89	8.95	7.71	8.95	8.13	4.24	4.07	4.31	4.07	7.5	7	7.98	7	4.41	4.48	4.41	4.48	4.65	4.42	4.65	4.42	5.04	4.68	5.15	4.79	8.58	10.76	8.58	10.76	7.7
182.4	4.2	3.41	4.34	4.2	3.08	2.76	3.05	2.62	5.67	4.82	5.54	5.17	3.36	3	3.39	3	2.82	3.25	3.01	2.89	8.8	7.64	8.8	8.04	4.24	4.07	4.31	4.07	7.5	7.16	7.98	7.16	4.38	4.44	4.38	4.44	4.71	4.39	4.71	4.39	5.04	4.68	5.03	4.72	8.45	10.76	8.45	10.76	7.7
184	4.15	3.35	4.3	4.15	3.08	2.76	3.05	2.62	5.54	4.74	5.5	5.08	3.38	2.98	3.39	2.98	2.82	3.25	3.01	2.89	8.8	7.54	8.8	7.92	4.21	4.07	4.29	4.07	7.5	7.16	7.98	7.16	4.32	4.36	4.32	4.36	4.77	4.42	4.77	4.42	4.89	4.56	5.03	4.72	8.32	10.63	8.32	10.63	7.7
185.6	4.11	3.33	4.25	4.11	3.01	2.72	2.96	2.57	5.42	4.61	5.37	5.04	3.5	3.01	3.49	3.01	2.82	3.25	3.01	2.89	8.68	7.51	8.68	7.92	4.21	4.07	4.29	4.07	7.5	7	7.98	7	4.32	4.36	4.32	4.36	4.77	4.34	4.77	4.34	4.89	4.5	4.91	4.6	8.32	10.54	8.32	10.54	7.66
187.2	4.04	3.27	4.21	4.04	3.01	2.72	2.96	2.57	5.33	4.57	5.33	5.04	3.59	2.85	3.58	2.85	2.82	3.25	3.01	2.89	8.61	7.44	8.61	7.83	4.24	4.12	4.29	4.12	7.22	6.95	7.79	7	4.38	4.32	4.38	4.32	4.71	4.29	4.71	4.29	4.74	4.44	4.85	4.54	8.32	10.5	8.32	10.5	7.59
188.8	4.02	3.27	4.13	4.02	3.01	2.72	2.98	2.57	5.33	4.61	5.25	5	3.59	2.75	3.68	2.75	2.82	3.25	3.01	2.89	8.55	7.41	8.55	7.79	4.24	4.23	4.29	4.23	7.22	6.9	7.69	6.95	4.38	4.3	4.38	4.3	4.69	4.26	4.69	4.26	4.74	4.44	4.85	4.54	8.32	10.54	8.32	10.54	7.47
190.4	3.9	3.22	4.09	3.9	3.01	2.72	2.98	2.57	5.37	4.65	5.25	5.04	3.5	2.55	3.68	2.55	2.82	3.25	3.01	2.89	8.55	7.37	8.55	7.75	4.24	4.23	4.29	4.23	7.03	6.85	7.5	6.9	4.38	4.25	4.38	4.25	4.67	4.23	4.67	4.23	4.59	4.38	4.85	4.54	8.32	10.54	8.32	10.54	7.39
192	3.9	3.22	4.08	3.9	2.96	2.72	2.91	2.57	5.33	4.65	5.16	5.04	3.48	2.69	3.77	2.69	2.82	3.25	3.01	2.89	8.46	7.31	8.46	7.71	4.26	4.34	4.31	4.34	7.03	6.85	7.5	6.9	4.35	4.25	4.35	4.25	4.71	4.34	4.71	4.34	4.59	4.38	4.85	4.54	8.39	10.5	8.39	10.5	7.27
193.6	3.9	3.19	4.05	3.9	2.96	2.72	2.91	2.57	5.33	4.61	5.08	5	3.33	2.71	3.54	2.71	2.82	3.25	3.01	2.89	8.43	7.31	8.43	7.71	4.29	4.39	4.31	4.39	7.03	6.69	7.5	6.79	4.35	4.23	4.35	4.23	4.67	4.29	4.67	4.29	4.44	4.33	4.85	4.54	8.39	10.5	8.39	10.5	7.27
195.2	3.9	3.19	4.01	3.9	2.96	2.67	2.91	2.57	5.25	4.52	5.08	4.91	3.19	2.93	3.34	2.93	2.82	3.25	3.01	2.89	8.4	7.31	8.4	7.71	4.31	4.39	4.34	4.39	6.93	6.69	7.41	6.79	4.29	4.23	4.29	4.23	4.59	4.23	4.59	4.23	4.44	4.33	4.91	4.6	8.39	10.46	8.39	10.46	7.11
196.8	3.88	3.17	3.99	3.88	2.98	2.62	2.94	2.52	5.25	4.57	5.03	4.95	3.21	2.98	3.3	2.98	2.82	3.25	3.01	2.89	8.37	7.21	8.37	7.58	4.31	4.39	4.34	4.39	6.84	6.53	7.31	6.58	4.26	4.15	4.26	4.15	4.61	4.21	4.61	4.21	4.44	4.33	4.85	4.54	8.39	10.41	8.39	10.41	7.07
198.4	3.83	3.17	3.97	3.83	2.96	2.62	2.91	2.52	5.2	4.61	4.99	4.91	3.27	2.87	3.49	2.87	2.96	3.25	3.13	3.07	8.34	7.21	8.34	7.58	4.34	4.39	4.37	4.39	6.84	6.53	7.22	6.58	4.23	4.13	4.23	4.13	4.59	4.18	4.59	4.18	4.59	4.38	4.85	4.54	8.32	10.37	8.32	10.37	7.07
200	3.83	3.17	3.96	3.83	2.96	2.62	2.91	2.52	5.16	4.57	4.99	4.87	3.33	2.77	3.63	2.77	2.96	3.25	3.13	3.07	8.21	7.14	8.21	7.5	4.31	4.34	4.34	4.34	6.74	6.48	7.12	6.58	4.17	4.11	4.17	4.11	4.63	4.18	4.63	4.18	4.44	4.33	4.85	4.54	8.13	10.28	8.13	10.28	7.04
201.6	3.83	3.17	3.97	3.83	2.96	2.62	2.94	2.52	5.16	4.48	4.99	4.87	3.33	2.69	3.63	2.69	3.11	3.43	3.25	3.07	8.21	7.1	8.21	7.5	4.31	4.34	4.34	4.34	6.74	6.53	7.12	6.64	4.14	4.07	4.14	4.07	4.57	4.15	4.57	4.15	4.59	4.38	4.85	4.54	8.06	10.2	8.06	10.2	6.96
203.2	3.79	3.14	3.89	3.79	2.89	2.62	2.89	2.52	5.16	4.48	5.08	4.87	3.31	2.6	3.68	2.6	3.11	3.43	3.25	3.07	8.09	7	8.09	7.37	4.31	4.17	4.34	4.17	6.84	6.53	7.22	6.64	4.08	4.01	4.08	4.01	4.49	4.15	4.49	4.15	4.44	4.33	4.72	4.42	8.06	10.07	8.06	10.07	6.96
204.8	3.7	3.06	3.84	3.7	2.89	2.62	2.87	2.52	5.12	4.44	5.03	4.78	3.4	2.69	3.92	2.69	3.03	3.43	3.25	3.07	8.09	6.97	8.09	7.33	4.24	4.17	4.26	4.17	6.84	6.53	7.22	6.64	4.05	4.01	4.05	4.01	4.53	4.15	4.53	4.15	4.59	4.38	4.66	4.42	8	10.02	8	10.02	6.92
206.4	3.67	3.03	3.81	3.67	2.89	2.57	2.87	2.47	5.12	4.44	5.03	4.78	3.52	2.66	4.25	2.66	2.89	3.25	3.01	2.89	8	6.94	8	7.29	4.18	4.12	4.21	4.12	6.65	6.48	7.12	6.58	4.08	4.05	4.08	4.05	4.47	4.1	4.47	4.1	4.59	4.38	4.66	4.42	7.81	9.89	7.81	9.89	6.92
208	3.67	3.03	3.77	3.67	2.87	2.57	2.85	2.47	5.2	4.44	5.12	4.82	3.5	2.73	4.25	2.73	2.89	3.25	3.01	2.89	7.94	6.9	7.94	7.29	4.18	4.12	4.21	4.12	6.46	6.38	6.93	6.43	4.08	4.03	4.08	4.03	4.41	4.1	4.41	4.1	4.59	4.27	4.6	4.36	7.81	9.89	7.81	9.89	6.92
209.6	3.67	2.98	3.73	3.67	2.85	2.57	2.82	2.47	5.16	4.48	5.08	4.82	3.57	2.98	4.25	2.98	2.6	3.07	2.77	2.71	7.94	6.84	7.94	7.21	4.16	4.12	4.18	4.12	6.27	6.22	6.65	6.27	4.08	4.03	4.08	4.03	4.39	4.07	4.39	4.07	4.59	4.38	4.6	4.36	7.74	9.89	7.74	9.89	6.88
211.2	3.67	2.98	3.75	3.67	2.85	2.52	2.82	2.42	5.16	4.52	5.08	4.78	3.55	2.89	4.2	2.89	2.6	3.07	2.77	2.71	7.9	6.84	7.9	7.21	4.11	4.12	4.11	4.12	6.08	6.06	6.55	6.17	4.05	4.07	4.05	4.07	4.31	3.94	4.31	3.94	4.59	4.38	4.6	4.36	7.74	9.76	7.74	9.76	6.84
212.8	3.61	2.92	3.71	3.61	2.82	2.52	2.82	2.42	5.16	4.52	5.08	4.74	3.48	2.94	4.06	2.94	2.6	3.07	2.77	2.71	7.87	6.8	7.87	7.16	4.05	4.07	4.08	4.07	5.89	5.9	6.36	6.01	4.05	4.05	4.05	4.05	4.31	3.94	4.31	3.94	4.59	4.33	4.6	4.3	7.61	9.76	7.61	9.76	6.84
214.4	3.58	2.92	3.72	3.58	2.8	2.52	2.8	2.42	5.16	4.44	4.99	4.74	3.31	3.14	3.87	3.14	2.53	3.07	2.65	2.53	7.84	6.77	7.84	7.12	4.05	4.01	4.08	4.01	5.89	5.9	6.36	6.01	4.05	3.99	4.05	3.99	4.25	3.91	4.25	3.91	4.59	4.33	4.6	4.3	7.61	9.72	7.61	9.72	6.84
216	3.58	2.9	3.72	3.58	2.8	2.52	2.78	2.42	5.12	4.48	4.95	4.78	3.04	2.94	3.49	2.94	2.6	3.07	2.77	2.71	7.84	6.77	7.84	7.12	3.97	3.85	4	3.85	5.98	6.06	6.46	6.17	4.02	3.99	4.02	3.99	4.17	3.86	4.17	3.86	4.59	4.27	4.54	4.23	7.61	9.63	7.61	9.63	6.72
217.6	3.58	2.87	3.71	3.58	2.8	2.52	2.8	2.42	5.12	4.48	4.95	4.78	2.96	2.84	3.34	2.84	2.67	3.07	2.77	2.71	7.81	6.77	7.81	7.12	3.97	3.85	4	3.85	6.27	6.22	6.84	6.27	3.96	3.93	3.96	3.93	4.21	3.86	4.21	3.86	4.59	4.21	4.54	4.23	7.61	9.63	7.61	9.63	6.72
219.2	3.56	2.87	3.68	3.56	2.78	2.47	2.78	2.37	5.12	4.39	4.95	4.65	2.92	2.68	3.2	2.68	2.67	3.07	2.77	2.71	7.78	6.77	7.78	7.12	3.97	3.85	4	3.85	6.36	6.17	6.84	6.22	3.96	3.91	3.96	3.91	4.25	3.89	4.25	3.89	4.59	4.21	4.54	4.3	7.61	9.63	7.61	9.63	6.68
220.8	3.56	2.87	3.67	3.56	2.82	2.47	2.8	2.37	5.12	4.39	4.91	4.65	2.79	2.55	3.2	2.55	2.74	3.25	2.89	2.89	7.72	6.77	7.72	7.12	3.97	3.85	4	3.85	6.36	6.17	6.84	6.17	3.9	3.89	3.9	3.89	4.23	3.94	4.23	3.94	4.44	4.15	4.54	4.3	7.61	9.59	7.61	9.59	6.6
222.4	3.51	2.76	3.6	3.51	2.8	2.42	2.75	2.27	5.12	4.26	4.91	4.57	2.77	2.66	3.25	2.66	2.74	3.25	2.89	2.89	7.72	6.7	7.72	7.04	4.05	3.9	4.08	3.9	6.27	6.17	6.84	6.17	3.9	3.85	3.9	3.85	4.23	3.97	4.23	3.97	4.3	4.09	4.42	4.11	7.61	9.55	7.61	9.55	6.56
224	3.47	2.76	3.55	3.47	2.78	2.42	2.75	2.27	5.16	4.26	4.95	4.57	2.89	2.59	3.49	2.59	2.74	3.25	2.89	2.89	7.72	6.67	7.72	7.04	4.05	4.01	4.08	4.01	6.08	5.96	6.55	6.01	3.93	3.83	3.93	3.83	4.19	3.97	4.19	3.97	4.44	4.15	4.48	4.23	7.48	9.55	7.48	9.55	6.56
225.6	3.47	2.76	3.51	3.47	2.8	2.42	2.78	2.27	5.2	4.31	5.03	4.61	3.08	2.52	3.68	2.52	2.74	3.25	2.89	2.89	7.56	6.57	7.56	6.91	4.11	4.07	4.11	4.07	5.98	5.85	6.46	5.9	3.93	3.83	3.93	3.83	4.13	3.91	4.13	3.91	4.3	4.09	4.42	4.17	7.48	9.5	7.48	9.5	6.49
227.2	3.47	2.76	3.48	3.47	2.78	2.42	2.75	2.27	5.25	4.31	5.08	4.61	3.54	2.78	4.2	2.78	2.6	3.07	2.77	2.71	7.47	6.5	7.47	6.83	4.11	4.07	4.11	4.07	5.98	5.85	6.46	5.9	3.9	3.79	3.9	3.79	4.15	3.91	4.15	3.91	4.3	4.09	4.48	4.23	7.48	9.42	7.48	9.42	6.45
228.8	3.4	2.76	3.47	3.4	2.75	2.42	2.71	2.27	5.25	4.31	5.08	4.65	3.63	2.87	4.3	2.87	2.46	3.07	2.65	2.53	7.32	6.37	7.32	6.7	4.08	4.07	4.08	4.07	5.98	5.85	6.46	5.9	3.87	3.79	3.87	3.79	4.05	3.91	4.05	3.91	4.3	4.09	4.42	4.17	7.29	9.42	7.29	9.42	6.45
230.4	3.35	2.71	3.43	3.35	2.71	2.42	2.66	2.27	5.2	4.35	5.03	4.65	3.59	2.94	4.3	2.94	2.38	2.89	2.53	2.53	7.16	6.27	7.16	6.62	4.11	4.07	4.08	4.07	5.98	5.96	6.46	6.01	3.93	3.79	3.93	3.79	4.05	3.83	4.05	3.83	4.15	4.03	4.42	4.17	7.29	9.38	7.29	9.38	6.41
232	3.35	2.71	3.39	3.35	2.69	2.42	2.64	2.27	5.16	4.31	5.03	4.65	3.59	3.05	4.2	3.05	2.38	2.89	2.53	2.53	7.04	6.13	7.04	6.45	4.13	4.07	4.11	4.07	5.98	5.96	6.46	6.01	3.93	3.79	3.93	3.79	4.07	3.83	4.07	3.83	4.3	4.03	4.42	4.11	7.29	9.38	7.29	9.38	6.37
233.6	3.35	2.71	3.38	3.35	2.66	2.42	2.62	2.27	5.08	4.31	4.87	4.61	3.4	3.03	3.87	3.03	2.31	2.71	2.41	2.35	6.98	6.03	6.98	6.37	4.16	4.17	4.13	4.17	5.98	6.01	6.46	6.06	3.93	3.81	3.93	3.81	4.09	3.78	4.09	3.78	4.3	4.15	4.48	4.23	7.29	9.25	7.29	9.25	6.33
235.2	3.4	2.74	3.36	3.4	2.57	2.37	2.52	2.27	5.08	4.26	4.87	4.57	3.25	3.09	3.58	3.09	2.31	2.71	2.41	2.35	6.85	6	6.85	6.33	4.18	4.23	4.16	4.23	5.98	5.9	6.46	5.96	3.9	3.79	3.9	3.79	4.07	3.75	4.07	3.75	4.3	4.09	4.42	4.11	7.29	9.25	7.29	9.25	6.29
236.8	3.42	2.76	3.36	3.42	2.52	2.37	2.48	2.27	4.95	4.26	4.78	4.48	3.13	3.19	3.39	3.19	2.24	2.71	2.29	2.17	6.85	5.93	6.85	6.24	4.34	4.39	4.29	4.39	5.79	5.85	6.27	5.9	3.93	3.77	3.93	3.77	4.07	3.75	4.07	3.75	4.15	4.03	4.36	4.11	7.29	9.25	7.29	9.25	6.29
238.4	3.38	2.74	3.31	3.38	2.5	2.37	2.48	2.27	4.87	4.14	4.7	4.44	3.02	2.84	3.3	2.84	2.17	2.71	2.29	2.17	6.82	5.93	6.82	6.24	4.47	4.61	4.39	4.61	5.7	5.85	6.08	5.9	3.93	3.71	3.93	3.71	4.07	3.68	4.07	3.68	4.15	4.03	4.36	4.05	7.23	9.2	7.23	9.2	6.33
240	3.38	2.74	3.32	3.38	2.48	2.37	2.43	2.27	4.82	4.01	4.61	4.31	3.06	2.84	3.44	2.84	2.17	2.71	2.29	2.17	6.85	5.93	6.85	6.24	4.63	4.72	4.55	4.72	5.7	5.8	6.08	5.85	3.93	3.71	3.93	3.71	4.07	3.7	4.07	3.7	4.15	3.97	4.36	4.05	7.16	9.2	7.16	9.2	6.29
241.6	3.38	2.74	3.31	3.38	2.46	2.32	2.41	2.22	4.78	3.96	4.61	4.22	3.06	2.6	3.54	2.6	2.24	2.71	2.29	2.17	6.85	6	6.85	6.33	4.81	4.99	4.71	4.99	5.6	5.7	6.08	5.75	3.93	3.73	3.93	3.73	4.03	3.65	4.03	3.65	4.15	4.03	4.36	4.05	7.03	9.07	7.03	9.07	6.29
243.2	3.38	2.71	3.31	3.38	2.5	2.27	2.48	2.17	4.7	3.96	4.48	4.22	3.13	2.55	3.63	2.55	2.24	2.71	2.29	2.17	6.92	6	6.92	6.33	4.89	5.04	4.76	5.04	5.51	5.59	5.98	5.7	3.93	3.75	3.93	3.75	3.98	3.62	3.98	3.62	4	3.85	4.3	3.99	7.03	9.03	7.03	9.03	6.29
244.8	3.38	2.71	3.34	3.38	2.52	2.22	2.5	2.12	4.82	3.92	4.57	4.26	3.29	2.55	3.73	2.55	2.24	2.71	2.29	2.17	6.95	6	6.95	6.33	4.86	4.99	4.73	4.99	5.6	5.64	6.08	5.7	3.93	3.75	3.93	3.75	3.98	3.68	3.98	3.68	4	3.85	4.3	3.99	7.03	8.99	7.03	8.99	6.29
246.4	3.38	2.68	3.32	3.38	2.59	2.22	2.57	2.12	4.74	3.88	4.53	4.22	3.29	2.43	3.77	2.43	2.24	2.71	2.29	2.17	6.98	6.07	6.98	6.41	4.78	4.77	4.68	4.77	5.7	5.7	6.08	5.75	3.99	3.79	3.99	3.79	3.98	3.68	3.98	3.68	4	3.85	4.42	4.11	7.03	8.9	7.03	8.9	6.33
248	3.35	2.66	3.32	3.35	2.64	2.22	2.64	2.12	4.7	3.88	4.48	4.22	3.21	2.18	3.77	2.18	2.24	2.71	2.29	2.17	6.98	6.1	6.98	6.41	4.63	4.55	4.52	4.55	5.7	5.75	6.08	5.75	4.02	3.79	4.02	3.79	3.92	3.65	3.92	3.65	4	3.85	4.36	4.11	7.03	8.9	7.03	8.9	6.29
249.6	3.33	2.66	3.32	3.33	2.69	2.22	2.66	2.12	4.7	3.83	4.44	4.18	3.08	2.21	3.87	2.21	2.31	2.71	2.41	2.35	6.98	6.1	6.98	6.41	4.45	4.34	4.34	4.34	5.7	5.8	6.17	5.8	4.02	3.87	4.02	3.87	3.94	3.65	3.94	3.65	4	3.79	4.36	4.11	7.03	8.9	7.03	8.9	6.29
251.2	3.31	2.6	3.28	3.31	2.73	2.17	2.71	2.07	4.65	3.83	4.48	4.18	2.96	2.09	3.77	2.09	2.31	2.71	2.41	2.35	6.98	6.1	6.98	6.41	4.34	4.12	4.26	4.12	5.79	5.8	6.27	5.85	4.02	3.85	4.02	3.85	3.94	3.65	3.94	3.65	4	3.91	4.42	4.23	7.03	8.86	7.03	8.86	6.29
252.8	3.24	2.58	3.24	3.24	2.73	2.17	2.71	2.07	4.57	3.88	4.44	4.22	2.89	2.18	3.73	2.18	2.38	3.07	2.53	2.35	6.98	6.07	6.98	6.41	4.21	4.07	4.16	4.07	5.79	5.8	6.27	5.85	3.99	3.83	3.99	3.83	3.9	3.62	3.9	3.62	4	3.85	4.36	4.17	6.9	8.86	6.9	8.86	6.21
254.4	3.24	2.58	3.22	3.24	2.71	2.17	2.69	2.07	4.61	3.83	4.44	4.22	2.77	2.03	3.54	2.03	2.38	3.07	2.53	2.35	6.95	6	6.95	6.33	4.21	4.07	4.16	4.07	5.7	5.8	6.17	5.8	4.05	3.79	4.05	3.79	3.88	3.62	3.88	3.62	4	3.85	4.36	4.17	6.97	8.86	6.97	8.86	6.21
256	3.2	2.58	3.16	3.2	2.75	2.17	2.73	2.07	4.61	3.88	4.44	4.22	2.62	2.02	3.39	2.02	2.38	3.07	2.53	2.35	6.89	6	6.89	6.33	4.21	4.07	4.16	4.07	5.79	5.8	6.27	5.8	3.99	3.81	3.99	3.81	3.82	3.57	3.82	3.57	4	3.91	4.36	4.17	6.84	8.86	6.84	8.86	6.21
257.6	3.2	2.58	3.15	3.2	2.71	2.12	2.69	2.02	4.61	3.88	4.4	4.22	2.6	2.05	3.3	2.05	2.38	3.07	2.53	2.35	6.85	5.97	6.85	6.28	4.31	4.12	4.26	4.12	5.89	5.85	6.36	5.85	3.9	3.73	3.9	3.73	3.82	3.62	3.82	3.62	4.15	3.97	4.36	4.17	6.84	8.77	6.84	8.77	6.13
259.2	3.17	2.58	3.13	3.17	2.71	2.12	2.69	2.02	4.61	3.79	4.4	4.18	2.54	2.05	3.15	2.05	2.38	3.07	2.53	2.35	6.82	5.93	6.82	6.24	4.34	4.12	4.29	4.12	5.89	5.85	6.36	5.85	3.96	3.73	3.96	3.73	3.9	3.65	3.9	3.65	4.15	3.97	4.36	4.17	6.84	8.73	6.84	8.73	6.01
260.8	3.17	2.55	3.09	3.17	2.66	2.12	2.64	2.02	4.61	3.83	4.4	4.18	2.58	2.11	3.06	2.11	2.31	2.89	2.41	2.35	6.79	5.93	6.79	6.24	4.42	4.23	4.34	4.23	5.89	5.85	6.36	5.85	3.96	3.73	3.96	3.73	3.86	3.62	3.86	3.62	4.15	3.97	4.36	4.17	6.71	8.73	6.71	8.73	5.9
262.4	3.2	2.55	3.07	3.2	2.71	2.07	2.69	1.97	4.65	3.88	4.48	4.22	2.6	2.11	2.91	2.11	2.38	3.07	2.53	2.35	6.73	5.93	6.73	6.24	4.39	4.12	4.29	4.12	5.7	5.75	6.17	5.75	3.96	3.71	3.96	3.71	3.88	3.65	3.88	3.65	4	3.91	4.23	4.05	6.71	8.68	6.71	8.68	5.86
264	3.2	2.6	3.09	3.2	2.69	2.07	2.66	1.97	4.65	3.88	4.48	4.26	2.56	2.05	2.82	2.05	2.38	2.89	2.53	2.53	6.7	5.83	6.7	6.16	4.39	4.01	4.29	4.01	5.6	5.75	6.08	5.75	3.93	3.71	3.93	3.71	3.86	3.7	3.86	3.7	4	3.91	4.23	4.05	6.71	8.6	6.71	8.6	5.74
265.6	3.22	2.6	3.14	3.22	2.69	2.07	2.66	1.97	4.61	3.83	4.44	4.22	2.64	2.27	2.91	2.27	2.31	2.89	2.41	2.35	6.7	5.8	6.7	6.12	4.26	3.9	4.16	3.9	5.32	5.54	5.79	5.59	3.96	3.71	3.96	3.71	3.86	3.68	3.86	3.68	4	3.91	4.23	4.05	6.71	8.55	6.71	8.55	5.78
267.2	3.31	2.6	3.14	3.31	2.66	2.07	2.64	1.97	4.61	3.75	4.44	4.14	2.68	2.27	3.06	2.27	2.24	2.71	2.29	2.17	6.58	5.76	6.58	6.07	4.16	3.79	4.08	3.79	5.22	5.38	5.6	5.43	3.9	3.67	3.9	3.67	3.86	3.7	3.86	3.7	4	3.85	4.23	4.05	6.65	8.47	6.65	8.47	5.82
268.8	3.29	2.63	3.15	3.29	2.66	2.12	2.62	2.02	4.48	3.75	4.32	4.05	2.75	2.35	3.11	2.35	2.24	2.71	2.29	2.17	6.58	5.73	6.58	6.03	4.08	3.79	4.03	3.79	5.13	5.17	5.51	5.23	3.87	3.65	3.87	3.65	3.82	3.65	3.82	3.65	4	3.85	4.36	4.11	6.65	8.38	6.65	8.38	5.82
270.4	3.29	2.63	3.14	3.29	2.59	2.17	2.55	2.07	4.48	3.75	4.32	4.05	2.79	2.44	3.11	2.44	2.24	2.71	2.29	2.17	6.48	5.7	6.48	5.99	4.03	3.79	3.97	3.79	4.94	5.07	5.41	5.07	3.8	3.57	3.8	3.57	3.78	3.6	3.78	3.6	4	3.85	4.36	4.11	6.45	8.25	6.45	8.25	5.82
[truncated: 51 more columns]

## Sheet: AIF_C
Time	P4-1	P4-2	P4-3	P4-4	P9-1	P9-2	P9-3	P9-4	P11-1	P11-2	P11-3	P11-4	P19-1	P19-2	P19-3	P19-4	P22-1	P22-2	P22-3	P22-4	P24-1	P24-2	P24-3	P24-4	P30-1	P30-2	P30-3	P30-4	P6-1	P6-2	P6-3	P6-4	P10-1	P10-2	P10-3	P10-4	P13-1	P13-2	P13-3	P13-4	P17-1	P17-2	P17-3	P17-4	P20-1	P20-2	P20-3	P20-4	P2-1
0	0	0.13	0	0.1	0	0	0	0.06	-0.05	-0.09	-0.05	-0.1	0.12	0.05	0	0.12	0.19	0	0.19	0	0.08	-0.11	0.09	-0.11	0	0.1	0	0.12	0.03	0.27	0.03	0.27	0	0	0.09	0	0.16	0.08	0.08	0.06	-0.01	0.05	0.04	0.07	0.1	0.08	0.03	0.08	-0.04
4	0.1	0.06	0.03	0.05	0	0	0	0	0	0.02	0	0.02	0.12	0	0	0	0.09	0	0.09	0	-0.08	-0.14	-0.05	-0.14	0.05	0	0	0.08	0.11	0.14	0.11	0.14	0	0	0	0.06	0.07	0	0	-0.12	-0.02	-0.03	-0.09	-0.03	0.02	0.03	0.02	0.03	0.04
8	-0.03	0	0	0	0	0	0	0	0	-0.02	0	-0.02	0	-0.05	0.08	-0.04	0	0	0	0	0	-0.04	0	-0.04	0	-0.05	0	-0.04	-0.03	-0.07	-0.03	-0.07	0	0	0	-0.06	-0.09	-0.03	-0.03	0	-0.01	0.01	0.02	-0.02	0.02	-0.01	0.02	-0.02	0
12	-0.07	-0.13	-0.03	-0.1	0	0.09	0	0.06	0	0	0	0.02	0	0	-0.08	0	0	0	0	0	0.08	0.04	0.05	0.04	0.05	0	-0.17	0	-0.03	0	-0.03	0	0	0	0	0.11	0.02	-0.03	0.03	0.12	0.02	0.02	-0.01	0.03	-0.02	0.01	-0.02	0.01	0
16	0.14	0.26	0.26	0.24	0.17	0.09	0.17	0.06	0	-0.02	0	-0.03	-0.12	0.1	0	0.04	1.13	1.03	1.13	1.23	-0.04	0.14	-0.05	0.14	-0.16	-0.05	0	-0.04	0.03	0.07	0.03	0.07	0	0.27	0.44	0.28	1.18	1.09	0.83	0.68	0.02	0	0.08	0.03	0.93	1.09	0.35	1.02	-0.06
20	3.35	3.62	3.69	3.39	1.57	3.65	2.61	3.25	0.26	0.44	0.26	0.5	0.24	0.45	0.24	0.36	2.74	3.29	2.74	3.7	0	0.58	0	0.58	0.05	0.1	0	0.08	-0.08	-0.1	-0.08	-0.1	3.05	3.47	3.2	4.32	4.06	4.46	4.32	6.04	0.03	0.03	0.07	0.11	4.44	4.44	2.9	4.36	1.81
24	5.87	5.17	4.92	5.14	5.22	10.26	7.13	10.84	2.35	2.79	2.35	3.4	2.24	3.17	3.14	3.09	3.69	3.7	3.69	4.12	1.36	3.8	1.61	3.8	18.99	6.47	11.25	5.47	3.33	6.01	3.33	6.01	5.6	7.2	5.51	8.23	2.97	3.82	3.76	9.02	1.04	1.24	2.4	1.42	3.3	4.55	4.35	4.49	11.27
28	3.79	3.36	2.79	3.44	4.52	8.96	6.09	9.62	4.54	5.01	4.54	5.31	3.53	5.45	6.83	5.75	2.27	3.29	2.27	3.7	5.83	6.08	6.86	6.08	68.4	5.13	44.13	61.36	41.26	59.59	41.26	59.59	7.38	8.26	5.87	9.03	1.77	2.48	2.4	6.97	3.72	4.09	8.55	4.41	2.14	2.72	3.17	2.68	8.44
32	2.19	2.07	1.74	2.23	2.61	4.78	4.35	4.75	5.37	5.25	5.37	4.99	2.82	4.07	6.43	4.64	2.27	3.29	2.27	3.7	8.6	5.32	10.13	5.32	72.04	43.39	20.79	26.97	32.25	7.24	32.25	7.24	4.58	5.07	3.82	5.45	1.71	2.32	2.11	5.85	4.05	5.31	8.04	5.82	1.88	2.13	2.37	2.14	4.43
36	2.05	2.13	1.74	2.18	1.74	3.39	2.96	3.13	4.74	4.2	4.74	3.66	1.88	3.22	4.32	3.61	2.36	3.09	2.36	3.29	5.45	3.29	6.15	3.29	10.36	15.12	16.53	20.18	2.8	2.45	2.8	2.45	3.56	2.93	2.4	3.75	2.12	2.56	2.35	5.97	3.1	3.94	4.53	3.92	1.9	2.09	2.38	2.11	4.81
40	2.19	2	1.92	2.04	1.91	3.65	3.13	3.36	3.81	3.45	3.81	3.04	1.53	2.48	3.61	3.05	2.27	3.09	2.27	3.29	3.52	2.86	3.88	2.86	6.29	7.61	6.13	11.44	4.18	4.11	4.18	4.11	3.31	3.2	2.75	4.54	1.91	2.32	2.22	5.79	2.91	3.29	3.36	2.96	1.77	2.02	2.25	2.02	4.94
44	2.19	2.13	1.92	2.13	2.09	3.83	3.48	3.59	3.34	3.25	3.34	3.01	1.77	2.73	4	3.33	2.27	2.68	2.27	2.88	3.98	3.15	4.5	3.15	7.05	7.82	6.3	10.57	7.54	5.67	7.54	5.67	3.82	3.73	3.11	5.34	1.68	1.95	1.92	5.35	3.05	3.17	3.78	3.06	1.55	1.88	2.21	1.86	4.32
48	2.19	2	1.9	1.99	2.09	3.65	3.13	3.42	3.44	3.38	3.44	3.2	1.77	2.63	3.84	3.17	1.99	2.47	1.99	2.88	4.28	3.11	4.92	3.11	10.96	10.25	10.74	10.07	7.26	5.64	7.26	5.64	3.82	4.27	3.38	5.17	1.91	2.11	2.06	5.66	2.86	3.05	3.7	3.09	1.35	1.8	2.04	1.78	3.71
52	2.12	2	1.66	1.99	1.91	3.13	2.61	2.96	3.6	3.49	3.6	3.23	1.65	2.88	3.53	3.25	2.08	2.47	2.08	2.88	3.86	2.68	4.5	2.68	10.47	9.17	7.84	11.1	5.76	4.59	5.76	4.59	3.56	3.73	2.93	4.83	1.77	2.08	2	5.35	2.42	2.45	3.15	2.59	1.35	1.72	1.8	1.7	3.63
56	2.22	1.94	1.97	1.89	1.91	3.13	2.43	2.9	3.6	3.5	3.6	3.18	1.41	2.48	3.53	3.01	1.8	2.47	1.8	2.88	3.48	2.61	4.07	2.61	10.79	9.48	10.05	8.87	5.42	6.52	5.42	6.52	3.56	3.73	3.11	4.43	1.68	2.08	2.06	4.85	2.28	2.22	2.77	2.27	1.38	1.77	1.74	1.78	3.52
60	1.91	1.75	1.79	1.79	2.09	3.22	2.61	3.13	3.54	3.38	3.54	3.09	1.53	2.73	3.37	3.13	1.89	2.68	1.89	2.88	3.33	2.72	3.83	2.72	10.96	8.8	9.37	8.41	6.1	5.95	6.1	5.95	3.56	3.47	3.29	4.49	1.59	1.95	1.87	4.54	2.32	2.16	3.13	2.22	1.47	1.8	1.88	1.75	3.35
64	1.88	2	1.61	1.99	1.91	3.13	2.61	3.07	3.6	3.2	3.6	2.89	1.53	2.78	3.45	3.29	1.7	2.26	1.7	2.47	3.48	2.68	3.88	2.68	14.81	9.32	6.82	8.33	5.68	4.96	5.68	4.96	3.56	3.47	2.93	4.43	1.48	1.95	1.92	4.79	2.52	2.53	3.24	2.39	1.67	1.86	1.95	1.79	3.35
68	1.84	2	1.56	1.94	2.09	3.04	2.26	3.01	3.91	3.14	3.91	2.87	1.41	2.68	3.3	3.21	1.8	2.68	1.8	2.88	3.75	2.57	4.02	2.57	7.76	14.24	5.28	9.28	4.77	4.08	4.77	4.08	3.31	3.2	2.67	4.14	1.57	1.9	1.9	4.48	2.34	2.59	3.14	2.61	1.4	1.72	1.82	1.67	3.23
72	2.05	1.81	1.56	1.7	1.91	3.04	2.61	2.9	3.7	3.35	3.7	3.01	1.41	2.78	3.69	3.01	1.51	2.26	1.51	2.47	3.33	2.64	3.6	2.64	10.36	8.54	7.33	9.45	4.58	4.21	4.58	4.21	3.05	3.2	2.67	4.03	1.54	1.87	1.92	4.17	2.18	2.59	3.1	2.54	1.35	1.61	1.71	1.61	3.25
76	2.08	1.88	1.61	1.75	1.91	2.52	2.61	2.55	3.49	3.38	3.49	3.02	1.29	2.78	3.3	3.05	1.51	2.47	1.51	2.88	3.6	2.5	4.02	2.5	11.66	7.82	6.65	10.11	4.24	4.55	4.24	4.55	3.31	3.2	2.75	3.97	1.48	1.68	1.71	3.92	2.16	2.51	3.32	2.4	1.29	1.65	1.79	1.66	3.25
80	2.22	1.88	1.66	1.75	1.74	2.7	2.43	2.55	3.34	3.49	3.34	3.16	1.41	2.68	3.22	3.05	1.7	2.26	1.7	2.47	3.41	2.75	3.88	2.75	10.9	7.46	5.62	8.87	4.46	4.11	4.46	4.11	3.31	2.93	2.67	3.97	1.43	1.65	1.68	3.92	2.12	2.48	3.52	2.28	1.22	1.59	1.8	1.62	3.19
84	2.05	1.88	1.64	1.79	1.74	2.7	1.91	2.55	3.28	3.47	3.28	3.11	1.65	2.63	3.14	3.01	1.7	2.26	1.7	2.47	3.79	2.5	4.26	2.5	7.49	7.97	6.48	6.84	4.41	4.31	4.41	4.31	3.31	3.2	2.75	4.03	1.36	1.57	1.6	3.73	2.26	2.33	3.14	2.29	1.11	1.62	1.72	1.66	2.95
88	1.98	1.81	1.66	1.75	1.91	2.52	1.91	2.49	3.49	3.32	3.49	3.02	1.41	2.78	3.61	2.97	1.99	2.26	1.99	2.47	3.48	2.39	3.79	2.39	7.54	9.22	6.82	6.5	4.07	3.13	4.07	3.13	2.54	2.93	2.58	3.41	1.36	1.47	1.52	3.55	2.13	2.25	3.24	2.25	1.18	1.51	1.72	1.54	2.91
92	1.95	1.81	1.66	1.84	1.91	2.61	1.91	2.61	3.39	3.4	3.39	3.04	1.41	2.68	3.3	2.93	1.7	2.26	1.7	2.47	3.07	2.32	3.31	2.32	6.18	7.15	6.82	5.43	3.9	4.42	3.9	4.42	2.54	2.4	2.49	3.18	1.29	1.41	1.52	3.55	2.2	2.24	3.08	2.22	1.27	1.39	1.69	1.41	2.99
96	1.88	1.75	1.54	1.75	1.74	2.26	2.09	2.26	3.23	3.33	3.23	2.96	1.53	2.68	3.14	2.97	1.51	2.26	1.51	2.47	3.14	2.17	3.5	2.17	6.67	8.29	5.62	6.34	4.01	3.57	4.01	3.57	2.8	2.4	2.4	3.01	1.34	1.44	1.49	3.36	2.19	2.3	3.07	2.38	1.26	1.39	1.8	1.41	3.02
100	1.88	1.81	1.49	1.79	1.74	2.35	2.09	2.26	2.97	3.26	2.97	2.89	1.29	2.43	3.22	2.7	1.42	2.26	1.42	2.47	3.07	2.21	3.5	2.21	7.38	8.18	6.3	5.47	3.59	3.91	3.59	3.91	2.8	2.67	2.4	3.29	1.24	1.44	1.44	3.11	2.3	2.31	2.77	2.32	1.14	1.37	1.72	1.39	3.06
104	1.78	1.62	1.46	1.55	1.57	2.35	1.91	2.26	3.13	3.04	3.13	2.68	1.29	2.58	3.53	2.74	1.51	2.26	1.51	2.47	2.73	2.21	3.12	2.21	8.84	8.65	6.48	5.72	4.04	3.4	4.04	3.4	3.05	2.93	2.49	3.12	1.2	1.44	1.41	3.17	2	2.2	2.72	2.22	1.16	1.42	1.76	1.46	2.72
108	1.95	1.42	1.66	1.45	1.74	2.35	2.26	2.2	2.97	2.97	2.97	2.56	1.41	2.78	3.06	2.82	1.51	2.06	1.51	2.06	2.31	2.17	2.6	2.17	6.24	6.52	6.3	6.46	3.19	2.82	3.19	2.82	2.8	2.67	2.22	3.24	1.2	1.39	1.36	3.24	1.72	2.2	2.81	2.17	1.06	1.44	1.71	1.47	2.81
112	1.78	1.42	1.46	1.45	1.74	2.17	2.26	2.14	3.08	2.92	3.08	2.55	1.29	2.53	2.9	2.78	1.51	2.26	1.51	2.47	2.2	2.17	2.46	2.17	7	6.52	5.11	4.72	3.47	3.53	3.47	3.53	2.54	2.13	2.22	3.18	1.15	1.41	1.39	3.11	1.71	2.2	3.06	2.13	1.13	1.57	1.56	1.57	2.81
116	1.98	1.68	1.51	1.6	1.74	2.26	2.09	2.2	2.92	2.97	2.92	2.65	1.29	2.58	2.98	2.9	1.51	2.06	1.51	2.06	2.27	2.14	2.6	2.14	6.46	7.2	4.09	5.84	3.45	3.81	3.45	3.81	2.29	2.4	2.31	3.07	1.15	1.28	1.23	2.99	1.8	2.1	3.05	2.03	1.13	1.65	1.59	1.58	2.78
120	1.91	1.88	1.43	1.84	1.74	2.26	2.09	2.38	2.92	2.96	2.92	2.56	1.29	2.48	3.14	2.74	1.42	2.06	1.42	2.47	2.27	2.03	2.65	2.03	6.62	6.32	4.09	5.3	3.76	3.87	3.76	3.87	2.54	2.67	2.58	3.12	1.13	1.39	1.36	2.74	1.92	2.09	2.78	2.11	1.19	1.62	1.64	1.57	2.59
124	2.22	1.88	1.69	1.79	1.74	2.35	2.09	2.26	3.02	2.8	3.02	2.44	1.53	2.63	3.06	2.74	1.23	1.85	1.23	2.06	2.42	1.99	2.79	1.99	6.4	5.18	5.79	5.18	3.28	3.13	3.28	3.13	2.54	2.4	2.22	3.07	1.11	1.39	1.41	2.8	1.87	1.98	2.84	1.9	0.95	1.61	1.61	1.54	2.55
128	1.98	1.62	1.54	1.6	1.57	2.17	1.91	2.14	2.97	2.75	2.97	2.38	1.18	2.43	2.67	2.58	1.42	1.85	1.42	2.06	2.65	1.88	3.03	1.88	6.08	4.76	4.26	4.85	3.16	3.47	3.16	3.47	2.54	2.4	2.13	3.01	1.06	1.44	1.47	2.92	1.88	1.97	2.55	1.88	0.97	1.5	1.61	1.5	2.57
132	1.81	1.81	1.38	1.7	1.57	2.35	1.74	2.26	2.87	2.79	2.87	2.49	1.29	2.58	2.9	2.74	1.51	1.85	1.51	2.06	2.54	2.06	2.94	2.06	5.7	5.54	4.43	7.13	3.45	3.4	3.45	3.4	2.29	2.13	2.22	3.07	1.08	1.41	1.39	3.3	1.9	2.02	2.72	1.94	1.14	1.5	1.56	1.5	2.62
136	1.84	1.81	1.38	1.7	1.57	2.26	1.91	2.26	2.45	2.79	2.45	2.39	1.41	2.43	2.9	2.62	1.61	1.85	1.61	2.06	2.58	2.21	2.89	2.21	5.1	5.49	4.09	4.68	2.94	3.13	2.94	3.13	2.54	2.13	1.96	3.07	1.08	1.25	1.17	2.99	1.82	2	2.66	1.88	1.26	1.47	1.59	1.46	2.66
140	1.91	1.75	1.46	1.65	1.57	2.26	1.91	2.14	2.61	2.65	2.61	2.32	1.06	2.33	2.9	2.5	1.61	1.85	1.61	2.06	2.35	2.1	2.7	2.1	4.88	4.56	3.92	4.52	2.63	2.51	2.63	2.51	2.54	2.13	2.04	2.9	1.18	1.15	1.15	2.74	1.82	1.9	2.37	1.83	1.22	1.44	1.58	1.41	2.47
144	1.98	1.68	1.59	1.6	1.57	2.17	1.91	2.03	2.55	2.53	2.55	2.15	0.94	2.38	3.06	2.54	1.42	1.44	1.42	1.65	2.23	1.96	2.56	1.96	4.66	5.18	2.73	5.3	2.91	3.23	2.91	3.23	2.54	1.87	1.87	2.56	1.04	1.12	1.2	2.49	1.68	1.91	2.56	1.8	1.11	1.37	1.53	1.39	2.4
148	1.78	1.75	1.31	1.65	1.57	2.09	1.91	1.97	2.4	2.53	2.4	2.17	1.18	2.33	3.06	2.54	1.23	1.85	1.23	2.06	2.01	1.81	2.32	1.81	3.53	5.85	3.92	3.52	2.71	3.13	2.71	3.13	2.04	1.87	1.96	2.44	1.01	1.12	1.2	2.49	1.68	1.85	2.43	1.75	1.11	1.37	1.53	1.37	2.3
152	1.88	1.75	1.28	1.6	1.57	2	2.09	1.86	2.29	2.51	2.29	2.17	1.18	2.33	3.3	2.54	1.32	1.85	1.32	2.06	1.86	1.7	2.23	1.7	3.15	5.23	3.07	4.1	2.57	2.75	2.57	2.75	2.04	1.6	2.13	2.67	0.9	1.09	1.17	2.61	1.71	1.81	2.37	1.61	1.01	1.42	1.56	1.4	2.32
156	1.91	1.75	1.31	1.65	1.39	2	2.09	1.97	2.45	2.44	2.45	2.15	1.53	2.23	3.14	2.42	1.32	1.85	1.32	2.06	1.78	1.7	2.18	1.7	4.12	4.71	4.26	4.06	2.97	3.36	2.97	3.36	1.78	1.87	2.22	2.67	1.08	1.15	1.15	2.55	1.84	1.87	2.5	1.67	0.95	1.35	1.47	1.32	2.17
160	1.81	1.68	1.36	1.6	1.39	1.74	1.91	1.8	2.35	2.36	2.35	2.08	1.41	2.08	3.06	2.26	1.32	1.44	1.32	1.65	1.89	1.88	2.27	1.88	4.29	4.45	3.41	4.81	3.13	2.72	3.13	2.72	2.04	1.87	2.13	2.56	0.95	1.25	1.25	2.74	1.85	1.91	2.47	1.75	0.98	1.35	1.51	1.31	2.3
164	1.81	1.68	1.49	1.55	1.39	1.91	1.74	1.97	2.29	2.44	2.29	2.14	1.53	2.28	3.14	2.42	1.32	1.44	1.32	1.65	1.74	1.96	2.08	1.96	5.37	4.3	4.09	4.43	2.6	2.62	2.6	2.62	2.04	1.87	2.04	2.33	0.92	1.23	1.17	2.92	1.79	1.91	2.43	1.84	1.05	1.28	1.56	1.29	2.51
168	1.74	1.55	1.49	1.45	1.57	2	1.91	1.97	2.4	2.41	2.4	2.1	1.18	2.38	2.82	2.62	1.23	1.65	1.23	2.06	1.89	1.77	2.13	1.77	6.18	5.02	3.92	4.35	2.97	2.82	2.97	2.82	2.04	1.6	1.96	2.21	1.04	1.17	1.2	2.74	1.68	1.8	2.36	1.71	1.22	1.31	1.58	1.3	2.41
172	1.78	1.68	1.46	1.55	1.74	2.09	1.74	2.03	2.29	2.58	2.29	2.24	0.94	2.28	2.51	2.54	1.23	1.85	1.23	2.06	2.2	1.74	2.46	1.74	6.67	4.92	4.43	4.31	2.54	3.23	2.54	3.23	2.04	1.6	1.96	2.38	1.06	1.01	1.01	2.55	1.78	1.9	2.2	1.76	1.18	1.26	1.47	1.25	2.53
176	1.57	1.49	1.2	1.45	1.57	1.91	1.74	1.86	2.35	2.43	2.35	2.17	0.94	2.13	2.35	2.5	1.23	1.85	1.23	2.06	1.97	1.74	2.23	1.74	6.18	5.23	4.6	4.43	2.4	2.96	2.4	2.96	2.04	1.87	1.96	2.33	1.08	0.96	0.96	2.3	1.67	1.89	2.18	1.7	1.13	1.18	1.35	1.21	2.21
180	1.64	1.49	1.49	1.41	1.39	1.83	1.74	1.8	2.14	2.36	2.14	2.05	1.18	2.13	2.59	2.38	1.32	1.65	1.32	1.65	1.74	1.81	1.94	1.81	4.99	4.61	3.92	4.56	2.57	2.99	2.57	2.99	2.29	1.87	1.96	2.33	1.01	1.07	1.04	2.36	1.57	1.8	2.1	1.76	1	1.21	1.34	1.22	2.15
184	1.57	1.55	1.33	1.5	1.39	1.83	2.09	1.74	2.24	2.41	2.24	2.17	1.06	2.28	2.67	2.42	1.23	1.44	1.23	1.65	1.7	1.63	1.85	1.63	5.37	4.56	3.24	3.85	2.54	3.09	2.54	3.09	2.04	1.87	2.04	2.16	0.9	1.09	1.17	2.36	1.48	1.73	2.37	1.63	1.01	1.28	1.3	1.29	2.15
188	1.57	1.75	1.28	1.65	1.39	2	2.09	1.86	2.29	2.27	2.29	2.1	1.18	2.48	2.75	2.54	1.32	1.44	1.32	1.65	1.55	1.59	1.8	1.59	4.72	4.61	3.92	3.89	2.34	2.31	2.34	2.31	1.78	1.6	1.87	2.21	0.88	1.01	1.04	2.55	1.53	1.68	2.3	1.61	1.03	1.36	1.37	1.33	2.11
192	1.81	1.81	1.28	1.7	1.39	2.26	1.91	2.09	2.14	2.27	2.14	2.29	1.06	2.38	2.59	2.46	1.13	1.44	1.13	1.65	1.74	1.52	2.08	1.52	4.94	4.25	3.92	3.6	2.32	3.26	2.32	3.26	1.53	1.6	1.87	2.27	0.78	0.99	1.01	2.55	1.54	1.69	2.12	1.71	1.01	1.39	1.37	1.39	2
196	1.78	1.75	1.15	1.7	1.39	2.09	1.57	1.97	2.24	2.17	2.24	2.22	1.18	2.18	2.59	2.34	1.42	1.44	1.42	1.65	1.59	1.67	1.89	1.67	4.23	4.56	3.41	4.31	2.37	2.92	2.37	2.92	1.53	1.6	1.87	2.38	0.9	1.17	1.23	2.61	1.5	1.75	2.06	1.8	0.87	1.4	1.34	1.4	2.15
200	1.67	1.62	1.38	1.55	1.22	1.83	1.57	1.74	2.24	2.07	2.24	2.07	1.06	2.58	2.59	2.62	1.23	1.44	1.23	1.65	1.63	1.52	1.89	1.52	4.07	4.61	3.75	3.65	2.32	3.33	2.32	3.33	1.27	1.33	1.78	2.16	0.92	1.12	1.23	2.55	1.52	1.68	1.95	1.67	0.93	1.33	1.27	1.35	2.05
204	1.64	1.55	1.38	1.5	1.39	1.74	1.74	1.74	2.24	2.02	2.24	2.02	0.94	2.43	2.75	2.54	1.32	1.44	1.32	1.65	1.59	1.52	1.89	1.52	3.74	3.88	2.9	3.65	2.82	3.43	2.82	3.43	1.78	1.33	1.78	2.1	0.9	1.12	1.15	2.18	1.63	1.67	2.2	1.57	1.05	1.28	1.35	1.31	2.21
208	1.57	1.62	1.28	1.55	1.22	1.57	1.74	1.57	2.19	2.05	2.19	1.98	0.82	2.18	2.75	2.34	1.13	1.44	1.13	1.65	1.67	1.41	1.94	1.41	4.29	4.3	3.58	3.4	2.17	2.28	2.17	2.28	1.78	1.33	1.69	2.16	0.95	1.04	1.07	2.18	1.55	1.64	2.09	1.52	1.03	1.21	1.34	1.23	2.24
212	1.54	1.55	1.38	1.5	1.22	1.65	1.74	1.68	2.14	2.05	2.14	1.93	1.06	2.18	2.82	2.34	1.04	1.44	1.04	1.65	1.48	1.41	1.8	1.41	4.45	4.61	3.24	3.73	2.43	3.13	2.43	3.13	2.04	1.87	1.78	2.27	0.88	1.04	1.07	2.36	1.54	1.7	2.02	1.5	0.93	1.18	1.37	1.19	2.13
216	1.54	1.49	1.33	1.41	1.22	1.83	1.57	1.8	2.09	2.14	2.09	2.02	1.06	2.33	2.59	2.34	0.95	1.44	0.95	1.65	1.52	1.38	1.75	1.38	4.99	4.4	2.56	3.52	2.01	2.85	2.01	2.85	2.04	1.87	1.96	2.16	0.88	0.93	0.96	2.36	1.45	1.8	2.02	1.57	0.79	1.28	1.21	1.25	2.03
220	1.6	1.42	1.25	1.36	1.22	1.91	1.74	1.86	2.19	2.1	2.19	2.05	1.29	2.38	2.59	2.42	1.13	1.44	1.13	1.65	1.36	1.3	1.52	1.3	4.29	4.14	2.73	3.56	2.09	4.35	2.09	4.35	1.78	1.33	1.69	2.04	0.81	0.96	1.01	2.43	1.48	1.6	1.77	1.42	0.95	1.26	1.32	1.24	1.9
224	2.01	1.62	1.56	1.6	1.39	1.74	1.57	1.62	2.19	2.12	2.19	2.02	1.18	2.18	2.43	2.26	1.04	1.44	1.04	1.65	1.4	1.23	1.61	1.23	4.83	3.62	2.73	4.06	2.51	2.48	2.51	2.48	1.53	1.33	1.69	1.93	0.83	0.99	1.01	2.49	1.57	1.59	2.09	1.38	1	1.24	1.24	1.22	2.11
228	1.88	1.81	1.41	1.79	1.22	1.83	1.39	1.8	2.24	2.03	2.24	1.95	1.06	2.13	2.35	2.18	1.13	1.44	1.13	1.65	1.59	1.27	1.85	1.27	4.99	4.04	2.73	4.47	2.17	2.79	2.17	2.79	1.53	1.07	1.51	2.1	0.83	0.99	1.01	2.3	1.64	1.58	1.99	1.48	0.9	1.28	1.19	1.25	2.05
232	1.81	1.88	1.25	1.75	1.22	1.74	1.57	1.62	2.03	2.03	2.03	1.86	1.18	2.13	2.28	2.26	1.04	1.44	1.04	1.65	1.4	1.34	1.56	1.34	4.39	3.99	2.56	3.52	2.32	2.75	2.32	2.75	1.78	1.33	1.6	2.16	0.9	1.01	1.01	2.24	1.54	1.76	1.8	1.71	0.85	1.25	1.26	1.26	2.02
236	1.64	1.62	1.25	1.55	1.22	1.74	1.39	1.68	2.14	2	2.14	1.83	0.94	2.03	2.43	2.26	1.23	1.44	1.23	1.65	1.52	1.23	1.75	1.23	4.12	3.26	3.07	3.65	2.4	3.26	2.4	3.26	1.27	1.33	1.42	2.16	0.81	1.07	1.01	2.18	1.39	1.69	1.96	1.62	0.95	1.28	1.29	1.28	2.17
[truncated: 51 more columns]
